# Supplementary material for: The characteristics of bacteremia among patients with acute febrile illness requiring hospitalization in Indonesia
Source: PLoS One. 2022 Sep 8;17(9):e0273414. doi: 10.1371/journal.pone.0273414 (PMC9455855; doi:10.1371/journal.pone.0273414)
Supplement: S1 Dataset — (XLSX) [file pone.0273414.s001.xlsx]

## Sheet: Sheet1
ID	Adult/Ped	SEX	AGE Group	BC test	NS1 Den	Group	BC RESULTS	BC Side Pos	Table 2 category	Has taken AB prior to hospitalization	Has taken AB prior blood drawn for culture	AB taken prior hop+BC	DAY OF ONSET (+1)	OUTCOME	Cause of death	Leucocyte interpretation	Lymphocyte Interpretation	LEUCOCYTE	LYMPHOCYTE	Clinical Diagnosis	FINAL PATHOGEN IDENTIFIED
1-001	Pediatric	Male	≥1-5	Yes		Growth - WHO GLASS	Streptococcus pneumoniae	1 side growth	Pos Non Salmonella	Unknown	No	No	5	Death	Unknown	2	1	14.3	6	Aseptic meningitis Acute Otitis Media	Streptococcus pneumoniae
1-002	Pediatric	Female	>5-18	Yes		No growth	No growth		False pos & Non bacteraemia	No	No	No	2	Alive		3	2	16.8	28	Aseptic meningitis	Salmonella typhi
1-003	Pediatric	Female	>5-18	Yes		Growth - WHO GLASS	Salmonella spp.	2 sides growth	Pos Salmonella	Yes	No	Yes	8	Alive		3	1	13.8	12	Appendicitis	Salmonella typhi
1-004	Pediatric	Male	≥1-5	Yes		No growth	No growth		False pos & Non bacteraemia	No	No	No	1	Alive		3	1	20.6	19	Bronchopneumonia	Unidentified
1-005	Pediatric	Male	>5-18	Yes		No growth	No growth		False pos & Non bacteraemia	Yes	No	Yes	6	Alive		2	1	9.4	20	Typhoid fever	Rickettsia typhi
1-006	Pediatric	Male	>5-18	Yes		Growth - WHO GLASS	Salmonella spp.	2 sides growth	Pos Salmonella	Yes	No	Yes	12	Alive		2	1	6.7	18	Typhoid fever	Salmonella typhi
1-007	Pediatric	Male	≥1-5	Yes		No growth	No growth		False pos & Non bacteraemia	Yes	Yes	Yes	2	Alive		2	1	16.1	24	Bronchopneumonia	Unidentified
1-008	Pediatric	Male	>5-18	Yes		Growth - WHO GLASS	Salmonella spp.	2 sides growth	Pos Salmonella	No	No	No	10	Alive		2	1	7	13	Typhoid fever	Salmonella typhi
1-009	Pediatric	Female	>5-18	Yes	NS1 pos	No growth - Dengue pos	No growth			Yes	No	Yes	6	Alive		1	2	2.3	30	Viral infection DF	DENV-3
1-010	Pediatric	Male	≥1-5	Yes		No growth	No growth		False pos & Non bacteraemia	No	Yes	Yes	3	Death	Severe bronchopneumonia + VSD + severe malnutrition	3	3	20.2	37	Bronchopneumonia	Unidentified
1-011	Pediatric	Male	≥1-5	Yes	NS1 pos	No growth - Dengue pos	No growth			Yes	Yes	Yes	6	Alive		1	2	5	25	Typhoid fever	DENV-3
1-012	Pediatric	Female	>5-18	Yes		No growth	No growth		False pos & Non bacteraemia	Yes	No	Yes	13	Alive		1	2	2.5	20	Typhoid fever	Salmonella typhi
1-013	Pediatric	Male	≥1-5	Yes		No growth	No growth		False pos & Non bacteraemia	No	No	No	2	Alive		2	2	16	26	Febrile convulsion	Chikungunya
1-014	Pediatric	Male	≥1-5	Yes		No growth	No growth		False pos & Non bacteraemia	No	No	No	2	Alive		3	1	22.2	10	Bronchopneumonia	Unidentified
1-015	Pediatric	Female	≥1-5	Yes		No growth	No growth		False pos & Non bacteraemia	Yes	Yes	Yes	3	Alive		2	2	7	29	Encephalitis	Unidentified
1-016	Pediatric	Male	>5-18	Yes		Growth - WHO GLASS	Salmonella spp.	2 sides growth	Pos Salmonella	Yes	No	Yes	4	Alive		2	1	5.9	10	DHF I	Salmonella paratyphi A
1-017	Pediatric	Female	≥1-5	Yes		No growth	No growth		False pos & Non bacteraemia	No	Yes	Yes	5	Alive		1	2	3.6	32	Bronchopneumonia	Influenza A
1-018	Pediatric	Male	>5-18	Yes		No growth	No growth		False pos & Non bacteraemia	Yes	No	Yes	4	Alive		2	3	8.7	45	Abses inguinal sinistra	Unidentified
1-019	Pediatric	Male	>5-18	Yes		No growth	No growth		False pos & Non bacteraemia	No	No	No	1	Alive		2	1	6.4	15	Tonsilopharyngitis	Unidentified
1-020	Pediatric	Male	>5-18	Yes		Growth - WHO GLASS	Salmonella spp.	2 sides growth	Pos Salmonella	Yes	No	Yes	8	Alive		2	1	6.1	14	Typhoid fever	Salmonella typhi
1-021	Pediatric	Male	>5-18	Yes		No growth	No growth		False pos & Non bacteraemia	Unknown	Yes	Yes	6	Alive		1	1	3.1	21	Hipersplenisme	Unidentified
1-022	Pediatric	Female	>5-18	Yes		Contaminant	Streptococcus viridans	2 sides growth	False pos & Non bacteraemia	No	No	No	4	Alive		3	1	14.3	12	Endocarditis	Unidentified
1-023	Pediatric	Female	>5-18	Yes	NS1 pos	No growth - Dengue pos	No growth			Yes	No	Yes	4	Alive		1		3.8	Not Done	No data	DENV-3
1-024	Pediatric	Male	≥1-5	Yes		Growth - WHO GLASS	Salmonella spp.	2 sides growth	Pos Salmonella	Yes	No	Yes	no data	Alive		1	3	2.4	40	No data	Salmonella typhi
1-025	Pediatric	Female	>5-18	Yes		Growth - WHO GLASS	Salmonella spp.	2 sides growth	Pos Salmonella	Yes	No	Yes	8	Alive		1	2	3.9	27	Typhoid fever	Salmonella typhi
1-026	Pediatric	Female	>5-18	Yes	NS1 pos	No growth - Dengue pos	No growth			Yes	No	Yes	5	Alive		1	1	3	24	DHF I	DENV-3
1-027	Pediatric	Male	>5-18	Yes		Growth - WHO GLASS	Salmonella spp.	2 sides growth	Pos Salmonella	Yes	No	Yes	9	Alive		2	3	5.1	41	Typhoid fever Diarrhea	Salmonella typhi
1-028	Pediatric	Male	>5-18	Yes		No growth	No growth		False pos & Non bacteraemia	Yes	No	Yes	5	Alive		1	3	3.4	66	DF	DENV
1-029	Pediatric	Male	>5-18	Yes	NS1 pos	No growth - Dengue pos	No growth			No	No	No	5	Alive		1	3	1.9	62	DF	DENV-3
1-030	Pediatric	Male	≥1-5	Yes		No growth	No growth		False pos & Non bacteraemia	No	Yes	Yes	4	Alive		2	1	12.9	10	Bronchopneumonia Bronchiolitis	Unidentified
1-031	Pediatric	Male	≥1-5	Yes		No growth	No growth		False pos & Non bacteraemia	No	Yes	Yes	7	Alive		1	2	4.1	29	Typhoid fever	Unidentified
1-032	Pediatric	Male	≥1-5	Yes		No growth	No growth		False pos & Non bacteraemia	Unknown	No	No	4	Alive		2	3	6.4	34	Bronchopneumonia Diarrhea	RSV
1-033	Pediatric	Female	≥1-5	Yes		No growth	No growth		False pos & Non bacteraemia	Yes	No	Yes	12	Alive		1	3	4.8	47	Typhoid fever	Salmonella typhi
1-034	Pediatric	Female	>5-18	Yes		No growth	No growth		False pos & Non bacteraemia	Yes	Yes	Yes	4	Alive		3	1	17.8	21	Tonsilopharyngitis	Unidentified
1-035	Pediatric	Male	>5-18	Yes		No growth	No growth		False pos & Non bacteraemia	Unknown	Yes	Yes	10	Alive		2	1	6.9	8	Typhoid fever	Rickettsia typhi
1-036	Pediatric	Female	>5-18	Yes		Growth - WHO GLASS	Salmonella spp.	1 side growth	Pos Salmonella	Yes	No	Yes	7	Alive		1	3	3.9	40	Typhoid fever	Salmonella typhi
1-037	Pediatric	Male	>5-18	Yes		No growth	No growth		False pos & Non bacteraemia	Yes	Yes	Yes	7	Alive		2		4.9	Not Done	Typhoid fever	Unidentified
1-038	Pediatric	Male	>5-18	Yes		Growth - WHO GLASS	Salmonella spp.	1 side growth	Pos Salmonella	Yes	No	Yes	13	Alive		2	3	9.5	38	Typhoid fever	Salmonella typhi
1-039	Pediatric	Male	≥1-5	Yes		No growth	No growth		False pos & Non bacteraemia	Yes	No	Yes	6	Alive		3	2	21.6	27	Bronchopneumonia Diarrhea	Unidentified
1-040	Pediatric	Female	>5-18	Yes	NS1 pos	No growth - Dengue pos	No growth			Yes	No	Yes	4	Alive		1	3	1.5	58	DF	DENV
1-041	Pediatric	Female	>5-18	Yes		Growth - WHO GLASS	Salmonella spp.	1 side growth	Pos Salmonella	Yes	No	Yes	7	Alive		2	2	8.4	26	Typhoid fever	Salmonella typhi
1-042	Pediatric	Female	>5-18	Yes		No growth	No growth		False pos & Non bacteraemia	No	No	No	4	Alive		1	3	4.2	58	DF	DENV
1-043	Pediatric	Male	≥1-5	Yes		No growth	No growth		False pos & Non bacteraemia	Yes	No	Yes	5	Alive		2	1	14.5	21	Bronchopneumonia	RSV
1-044	Pediatric	Female	>5-18	Yes		No growth	No growth		False pos & Non bacteraemia	No	No	No	3	Alive		3	1	28.8	12	UTI	Unidentified
1-045	Pediatric	Female	≥1-5	Yes		No growth	No growth		False pos & Non bacteraemia	Unknown	No	No	4	Alive		2	1	12.3	19	Bronchopneumonia	Salmonella typhi
1-046	Pediatric	Female	≥1-5	Yes		No growth	No growth		False pos & Non bacteraemia	Yes	No	Yes	9	Alive		1	3	3.9	45	Typhoid fever	Rickettsia typhi
1-047	Pediatric	Female	≥1-5	Yes		No growth	No growth		False pos & Non bacteraemia	No	No	No	3	Alive		2	3	13	40	Bronchopneumonia	Unidentified
1-048	Pediatric	Female	>5-18	Yes		No growth	No growth		False pos & Non bacteraemia	Yes	No	Yes	10	Alive		1	3	3.8	34	Typhoid fever	Unidentified
1-049	Pediatric	Male	≥1-5	Yes		No growth	No growth		False pos & Non bacteraemia	Yes	Yes	Yes	3	Alive		2	3	13.2	38	Paralytic ileus Pharyngitis	HHV-6
1-050	Pediatric	Female	>5-18	Yes	NS1 pos	No growth - Dengue pos	No growth			Yes	No	Yes	5	Alive		1	3	4.4	46	DHF III	DENV-3
1-051	Pediatric	Female	>5-18	Yes		No growth	No growth		False pos & Non bacteraemia	Yes	Yes	Yes	10	Alive		2	3	9.5	57	Typhoid fever	Salmonella typhi
1-052	Pediatric	Female	≥1-5	Yes	NS1 pos	No growth - Dengue pos	No growth			No	Yes	Yes	3	Alive		1	3	4.5	54	Typhoid fever DF	DENV-1
1-053	Pediatric	Female	>5-18	Yes		Growth - WHO GLASS	Salmonella spp.	1 side growth	Pos Salmonella	Yes	No	Yes	13	Alive		2	1	8.6	21	Typhoid fever	Salmonella typhi
1-054	Pediatric	Female	>5-18	Yes		Growth - WHO GLASS	Escherichia coli	2 sides growth	Pos Non Salmonella	No	No	No	5	Alive		2		5.2	Not Done	GEA	Escherichia coli
1-055	Pediatric	Female	>5-18	Yes		No growth	No growth		False pos & Non bacteraemia	No	No	No	5	Alive		2	2	7.8	20	Rejected infective endocarditis	Chikungunya
1-056	Pediatric	Male	>5-18	Yes		Growth - WHO GLASS	Salmonella spp.	2 sides growth	Pos Salmonella	Yes	No	Yes	5	Alive		2	2	5.2	28	DF	Salmonella typhi
1-057	Pediatric	Female	>5-18	Yes		No growth	No growth		False pos & Non bacteraemia	No	Yes	Yes	4	Alive		1	2	4.3	33	Viral infection	Rickettsia typhi
1-058	Pediatric	Male	≥1-5	Yes		No growth	No growth		False pos & Non bacteraemia	Yes	No	Yes	3	Alive		2	1	9.4	22	Pharyngitis DF	Unidentified
1-059	Pediatric	Female	>5-18	Yes	NS1 pos	No growth - Dengue pos	No growth			No	No	No	6	Alive		1	2	3.9	36	DF	DENV-3
1-060	Pediatric	Male	≥1-5	Yes		No growth	No growth		False pos & Non bacteraemia	No	No	No	5	Alive		3	3	27.4	42	Bronchopneumonia	RSV
1-061	Pediatric	Female	>5-18	Yes		No growth	No growth		False pos & Non bacteraemia	No	No	No	7	Alive		2		5.3	Not Done	DF	Rickettsia typhi
1-062	Pediatric	Male	>5-18	Yes	NS1 pos	No growth - Dengue pos	No growth			Yes	No	Yes	5	Alive		1	3	2.5	51	DF	DENV
1-063	Pediatric	Male	>5-18	Yes		Growth - WHO GLASS	Salmonella spp.	1 side growth	Pos Salmonella	Yes	No	Yes	8	Alive		1	3	3.7	46	Typhoid fever	Salmonella typhi
1-064	Pediatric	Female	>5-18	Yes		No growth	No growth		False pos & Non bacteraemia	No	Yes	Yes	4	Death	Pulmonary embolism	1	1	2.7	14	Bronchitis	Unidentified
1-065	Pediatric	Female	>5-18	Yes		Growth - WHO GLASS	Salmonella spp.	1 side growth	Pos Salmonella	Yes	No	Yes	12	Alive		2	2	8.3	26	Typhoid fever	Salmonella typhi
1-066	Pediatric	Male	>5-18	Yes	NS1 pos	No growth - Dengue pos	No growth			Yes	No	Yes	5	Alive		1	3	2.8	56	DHF I	DENV-2
1-067	Pediatric	Female	>5-18	Yes		No growth	No growth		False pos & Non bacteraemia	Yes	Yes	Yes	11	Alive		2	2	6.1	30	Typhoid fever	Salmonella typhi
1-068	Pediatric	Female	≥1-5	Yes		No growth	No growth		False pos & Non bacteraemia	No	No	No	1	Alive		2	1	15.8	21	Bronchopneumonia	Unidentified
1-069	Pediatric	Male	>5-18	Yes		Growth - WHO GLASS	Salmonella spp.	2 sides growth	Pos Salmonella	No	Yes	Yes	3	Alive		2	1	11.1	12	Typhoid fever	Salmonella typhi
1-070	Pediatric	Male	>5-18	Yes		Growth - WHO GLASS	Salmonella spp.	2 sides growth	Pos Salmonella	Yes	No	Yes	6	Death	Unknown	1	3	3.8	36	Sepsis Typhoid fever	Salmonella typhi
1-071	Pediatric	Female	>5-18	Yes	NS1 pos	No growth - Dengue pos	No growth			No	No	No	5	Alive		1	1	3.9	18	DF	DENV-1
1-072	Pediatric	Male	>5-18	Yes		No growth	No growth		False pos & Non bacteraemia	Yes	No	Yes	5	Alive		1	3	4.3	35	Viral infection	Unidentified
1-073	Pediatric	Female	>5-18	Yes	NS1 pos	No growth - Dengue pos	No growth			Yes	No	Yes	4	Alive		1	1	2.9	23	DHF I	DENV-2
1-074	Pediatric	Female	>5-18	Yes		No growth	No growth		False pos & Non bacteraemia	Yes	Yes	Yes	6	Alive		1	3	2.5	60	Typhoid fever	Unidentified
1-075	Pediatric	Female	>5-18	Yes	NS1 pos	No growth - Dengue pos	No growth			Yes	Yes	Yes	6	Alive		1	3	2	37	Typhoid fever	DENV-2&3
1-076	Pediatric	Male	>5-18	Yes	NS1 pos	No growth - Dengue pos	No growth			No	Yes	Yes	1	Alive		3	1	16	3	Encephalopathy metabolic Hepatitis	DENV-3
1-077	Pediatric	Male	>5-18	Yes		No growth	No growth		False pos & Non bacteraemia	No	Yes	Yes	1	Alive		3	2	28.4	25	Tonsilopharyngitis	RSV
1-078	Pediatric	Male	≥1-5	Yes		No growth	No growth		False pos & Non bacteraemia	No	Yes	Yes	2	Alive		2	1	11.7	23	Bronchopneumonia	Unidentified
1-079	Pediatric	Female	≥1-5	Yes		No growth	No growth		False pos & Non bacteraemia	No	Yes	Yes	2	Alive		3	1	21.5	15	Bronchopneumonia	HHV-6
1-080	Pediatric	Female	>5-18	Yes		No growth	No growth		False pos & Non bacteraemia	No	No	No	4	Alive		2	3	5.1	52	Viral infection	Unidentified
1-081	Pediatric	Female	≥1-5	Yes		No growth	No growth		False pos & Non bacteraemia	Yes	No	Yes	5	Alive		2	3	11.1	38	Viral infection	Unidentified
1-082	Pediatric	Female	>5-18	Yes	NS1 pos	No growth - Dengue pos	No growth			Yes	No	Yes	4	Alive		1	2	1.9	32	DF Drug eruption	DENV-3
1-083	Pediatric	Female	>5-18	Yes		No growth	No growth		False pos & Non bacteraemia	Yes	Yes	Yes	8	Alive		3	1	22.1	12	Typhoid fever	Influenza A
1-084	Pediatric	Male	≥1-5	Yes		No growth	No growth		False pos & Non bacteraemia	Yes	No	Yes	6	Alive		2	1	14	15	Bronchopneumonia	Influenza A
1-085	Pediatric	Male	≥1-5	Yes		No growth	No growth		False pos & Non bacteraemia	No	Yes	Yes	3	Alive		3	1	23	14	Abses cerebri	Unidentified
1-086	Pediatric	Female	>5-18	Yes		No growth	No growth		False pos & Non bacteraemia	Unknown	No	No	12	Death	Severe sepsis	3	1	25.6	12	Bacterial meningitis	Unidentified
1-087	Pediatric	Male	≥1-5	Yes		No growth	No growth		False pos & Non bacteraemia	No	Yes	Yes	6	Alive		2	2	8.1	28	Bronchopneumonia	Unidentified
1-088	Pediatric	Female	≥1-5	Yes		Contaminant	CONS	1 side growth	False pos & Non bacteraemia	No	Yes	Yes	6	Alive		2	3	12	51	Bronchopneumonia Asthma	Unidentified
1-089	Pediatric	Female	≥1-5	Yes	NS1 pos	No growth - Dengue pos	No growth			No	No	No	3	Alive		1		3.4	Not Done	DF	DENV-3
1-090	Pediatric	Female	>5-18	Yes		Growth - WHO GLASS	Salmonella spp.	1 side growth	Pos Salmonella	Yes	Yes	Yes	10	Alive		2	2	5.4	29	Typhoid fever	Salmonella typhi
1-091	Pediatric	Male	>5-18	Yes		No growth	No growth		False pos & Non bacteraemia	Unknown	Yes	Yes	10	Alive		2	3	6.6	36	Typhoid fever	DENV
1-092	Pediatric	Male	≥1-5	Yes	NS1 pos	No growth - Dengue pos	No growth			No	No	No	3	Alive		1		4.3	Not Done	DHF I	DENV-2
1-093	Pediatric	Female	>5-18	Yes	NS1 pos	No growth - Dengue pos	No growth			Yes	No	Yes	3	Alive		1	3	3	36	DHF I	DENV-3
1-094	Pediatric	Male	>5-18	Yes		No growth	No growth		False pos & Non bacteraemia	Yes	No	Yes	9	Alive		2	3	6.8	41	Typhoid fever	Unidentified
1-095	Pediatric	Female	>5-18	Yes		No growth	No growth		False pos & Non bacteraemia	Yes	No	Yes	7	Alive		2	3	6	54	DHF I	DENV
1-096	Pediatric	Female	>5-18	Yes		No growth	No growth		False pos & Non bacteraemia	No	No	No	1	Alive		3	2	11	25	Encephalitis	Unidentified
1-097	Pediatric	Female	>5-18	Yes		No growth	No growth		False pos & Non bacteraemia	No	Yes	Yes	3	Alive		2	1	7.3	20	Dysentri	Unidentified
1-098	Pediatric	Male	≥1-5	Yes		No growth	No growth		False pos & Non bacteraemia	Unknown	No	No	12	Alive		3	1	21	11	Diarrhea	Unidentified
1-099	Pediatric	Male	>5-18	Yes		No growth	No growth		False pos & Non bacteraemia	Yes	No	Yes	8	Alive		2	2	6.7	33	Typhoid fever	Salmonella typhi
1-100	Pediatric	Female	>5-18	Yes		No growth	No growth		False pos & Non bacteraemia	No	Yes	Yes	3	Alive		3	2	24.9	30	Cellulitis	Unidentified
1-101	Pediatric	Female	>5-18	Yes		Growth - WHO GLASS	Salmonella spp.	1 side growth	Pos Salmonella	Yes	No	Yes	6	Alive		2	2	7.9	18	Typhoid fever	Salmonella typhi
1-102	Pediatric	Female	≥1-5	Yes		No growth	No growth		False pos & Non bacteraemia	Unknown	No	No	4	Alive		3	1	30.9	14	Atypical Pneumonia	Influenza B
1-103	Pediatric	Female	>5-18	Yes		No growth	No growth		False pos & Non bacteraemia	Yes	Yes	Yes	8	Alive		2	2	4.5	39	Typhoid fever	Rickettsia typhi
1-104	Pediatric	Male	≥1-5	Yes		No growth	No growth		False pos & Non bacteraemia	No	No	No	4	Alive		2	2	11	25	Bacterial Meningoencephalitis Bronchopneumonia	Unidentified
1-105	Pediatric	Female	≥1-5	Yes		No growth	No growth		False pos & Non bacteraemia	No	No	No	5	Alive		2	1	7.5	24	Tonsilopharyngitis	Unidentified
1-106	Pediatric	Male	>5-18	Yes		No growth	No growth		False pos & Non bacteraemia	Yes	Yes	Yes	10	Alive		1	2	3.4	29	Typhoid fever	Salmonella typhi
1-107	Pediatric	Male	≥1-5	Yes	NS1 pos	No growth - Dengue pos	No growth			No	No	No	6	Alive		2	3	6.3	76	DF	DENV-1
1-108	Pediatric	Male	>5-18	Yes	NS1 pos	No growth - Dengue pos	No growth			Yes	No	Yes	6	Alive		2	2	6.6	33	DHF I	DENV-4
1-109	Pediatric	Female	>5-18	Yes		No growth	No growth		False pos & Non bacteraemia	No	No	No	5	Alive		2		8.8	Not Done	DF	DENV
1-110	Pediatric	Female	>5-18	Yes		No growth	No growth		False pos & Non bacteraemia	No	Yes	Yes	1	Alive		3	3	15	43	Viral Meningoencephalitis	Unidentified
1-111	Pediatric	Male	>5-18	Yes	NS1 pos	No growth - Dengue pos	No growth			Yes	No	Yes	3	Alive		1	2	1.9	29	DHF I	DENV-2
1-112	Pediatric	Male	>5-18	Yes	NS1 pos	No growth - Dengue pos	No growth			Yes	Yes	Yes	10	Alive		2	3	5.3	65	DF	DENV-3
1-113	Pediatric	Male	>5-18	Yes	NS1 pos	No growth - Dengue pos	No growth			Yes	No	Yes	2	Alive		2	1	6.7	17	Encephalitis	DENV-3
1-114	Pediatric	Male	>5-18	Yes	NS1 pos	No growth - Dengue pos	No growth			No	No	No	3	Alive		1	2	3.1	29	DF	DENV-1
1-115	Pediatric	Male	>5-18	Yes	NS1 pos	No growth - Dengue pos	No growth			Yes	No	Yes	3	Alive		2	2	6.7	32	DHF I	DENV-2
1-116	Pediatric	Male	>5-18	Yes	NS1 pos	No growth - Dengue pos	No growth			Yes	No	Yes	5	Alive		1	2	3.8	16	DF	DENV-3
1-117	Adult	Female	>45-65	Yes		No growth	No growth		False pos & Non bacteraemia	Unknown	Yes	Yes	8	Death	Unknown	3	1	15.5	8	Cholangitis	Unidentified
1-118	Adult	Male	>18-45	Yes		No growth	No growth		False pos & Non bacteraemia	No	Yes	Yes	1	Alive		3	1	17.4	2	Tendonitis	Influenza A
1-119	Adult	Female	>18-45	Yes		Growth - WHO GLASS	Staphylococcus aureus	1 side growth	Pos Non Salmonella	No	No	No	8	Alive		1	3	2.4	58	Viral infection	Staphylococcus aureus
1-120	Adult	Male	>18-45	Yes	NS1 pos	No growth - Dengue pos	No growth			Yes	No	Yes	4	Alive		1		2	Not Done	DHF I	DENV-1
1-121	Adult	Female	>18-45	Yes		No growth	No growth		False pos & Non bacteraemia	Unknown	No	No	13	Alive		3	1	10	7	Fever	Streptococcus pneumoniae
1-122	Adult	Male	>45-65	Yes		No growth	No growth		False pos & Non bacteraemia	Yes	Yes	Yes	4	Alive		3	1	15.3	8	UTI	Unidentified
1-123	Adult	Male	>18-45	Yes	NS1 pos	No growth - Dengue pos	No growth			No	No	No	4	Alive		1	3	3	62	DHF I	DENV-2
1-124	Adult	Male	>18-45	Yes		Contaminant	CONS	2 sides growth	False pos & Non bacteraemia	Unknown	No	No	5	Death	Septic shock	2	2	4.3	18	Typhoid fever	Ascaris lumbricoides
1-125	Adult	Female	>45-65	Yes		Contaminant	CONS	1 side growth	False pos & Non bacteraemia	No	Yes	Yes	1	Alive		3	1	26.4	5	Cholangitis	Unidentified
1-126	Adult	Male	>18-45	Yes		No growth	No growth		False pos & Non bacteraemia	Unknown	No	No	7	Alive		3	1	14.6	13	Typhoid fever	Rickettsia typhi
1-127	Adult	Female	>18-45	Yes	NS1 pos	No growth - Dengue pos	No growth			Yes	No	Yes	5	Alive		1		1.8	Not Done	Typhoid fever	DENV-3
1-128	Adult	Male	>65	Yes		No growth	No growth		False pos & Non bacteraemia	No	No	No	2	Alive		3	1	20.2	6	Diarrhea	Unidentified
1-129	Adult	Female	>45-65	Yes		No growth	No growth		False pos & Non bacteraemia	No	Yes	Yes	4	Alive		3	2	12.2	18	UTI	Unidentified
1-130	Adult	Male	>18-45	Yes	NS1 pos	No growth - Dengue pos	No growth			Yes	No	Yes	3	Alive		1	2	3.1	16	DHF I	DENV-3
1-131	Adult	Female	>18-45	Yes	NS1 pos	No growth - Dengue pos	No growth			No	No	No	4	Alive		1	2	2.3	43	DF	DENV-3
1-132	Adult	Female	>65	Yes		No growth	No growth		False pos & Non bacteraemia	Yes	Yes	Yes	8	Alive		2	2	6.4	19	Bronchitis	Rickettsia typhi
1-133	Adult	Female	>65	Yes		No growth	No growth		False pos & Non bacteraemia	No	No	No	2	Alive		2	1	6.8	8	DHF I	Chikungunya
1-134	Adult	Female	>45-65	Yes		No growth	No growth		False pos & Non bacteraemia	No	Yes	Yes	8	Alive		3	1	13.5	7	UTI	Unidentified
1-135	Adult	Male	>18-45	Yes		No growth	No growth		False pos & Non bacteraemia	Yes	No	Yes	6	Alive		2	1	9.6	7	Leptospirosis	Leptospira
1-136	Adult	Male	>18-45	Yes		No growth	No growth		False pos & Non bacteraemia	No	No	No	8	Alive		3	2	10.3	26	Typhoid fever	Rickettsia typhi
1-137	Adult	Female	>18-45	Yes		No growth	No growth		False pos & Non bacteraemia	Yes	Yes	Yes	13	Alive		2	2	7.7	23	Typhoid fever	Salmonella typhi
1-138	Adult	Male	>45-65	Yes		No growth	No growth		False pos & Non bacteraemia	No	No	No	3	Alive		2	2	9.7	19	DHF I	Influenza A
1-139	Adult	Female	>18-45	Yes	NS1 pos	No growth - Dengue pos	No growth			Yes	No	Yes	6	Alive		2		4.3	Not Done	Typhoid fever	DENV-3
1-140	Adult	Female	>18-45	Yes	NS1 pos	No growth - Dengue pos	No growth			No	Yes	Yes	5	Alive		2	1	7.1	9	Morbili Typhoid fever	DENV-3
1-141	Adult	Female	>18-45	Yes		No growth	No growth		False pos & Non bacteraemia	Yes	Yes	Yes	10	Alive		1	1	2.9	12	Typhoid fever	Salmonella typhi
1-142	Adult	Male	>18-45	Yes		No growth	No growth		False pos & Non bacteraemia	Unknown	Yes	Yes	8	Alive		3	2	11.6	22	Typhoid fever	Unidentified
1-143	Adult	Female	>18-45	Yes		No growth	No growth		False pos & Non bacteraemia	Yes	No	Yes	8	Death	Unknown	1	3	2.1	53	Acute leukemia	Unidentified
1-144	Adult	Female	>65	Yes		No growth	No growth		False pos & Non bacteraemia	No	Yes	Yes	4	Alive		2	2	7.5	16	UTI Pharyngitis	Escherichia coli
1-145	Adult	Male	>18-45	Yes	NS1 pos	No growth - Dengue pos	No growth			No	No	No	5	Alive		2	1	6.3	8	DHF I	DENV-3
1-146	Adult	Male	>18-45	Yes		No growth	No growth		False pos & Non bacteraemia	No	No	No	7	Alive		2	2	7.2	28	Typhoid fever	Rickettsia typhi
1-147	Adult	Female	>18-45	Yes		No growth	No growth		False pos & Non bacteraemia	Yes	Yes	Yes	3	Alive		3	1	22.3	4	Leptospirosis Cholecystitis	Unidentified
1-148	Adult	Female	>18-45	Yes		No growth	No growth		False pos & Non bacteraemia	Yes	Yes	Yes	6	Alive		3	1	26.6	3	Leptospirosis	Leptospira
1-149	Adult	Male	>18-45	Yes	NS1 pos	No growth - Dengue pos	No growth			Unknown	No	No	2	Alive		2	1	4.2	15	Colitis TB	DENV-3
1-150	Adult	Female	>18-45	Yes		No growth	No growth		False pos & Non bacteraemia	No	No	No	4	Alive		1	2	3.7	25	SLE	Unidentified
1-151	Adult	Male	>45-65	Yes		No growth	No growth		False pos & Non bacteraemia	No	No	No	3	Alive		2	2	6.6	20	DHF I	DENV
1-152	Adult	Female	>45-65	Yes		No growth	No growth		False pos & Non bacteraemia	Yes	No	Yes	6	Alive		3	1	13	14	Typhoid fever	Rickettsia typhi
1-153	Adult	Female	>45-65	Yes		No growth	No growth		False pos & Non bacteraemia	Unknown	Yes	Yes	6	Alive		3	1	12.6	12	Leptospirosis	Leptospira
1-154	Adult	Female	>65	Yes		No growth	No growth		False pos & Non bacteraemia	No	No	No	5	Alive		3	1	13.1	9	Cellulitis	Unidentified
1-155	Adult	Female	>45-65	Yes		No growth	No growth		False pos & Non bacteraemia	No	Yes	Yes	5	Alive		3	1	14.2	12	Cellulitis	Unidentified
1-156	Adult	Female	>18-45	Yes	NS1 pos	No growth - Dengue pos	No growth			Yes	No	Yes	7	Alive		2	2	4.3	35	DHF I Drug eruption	DENV-3
1-157	Adult	Female	>18-45	Yes		No growth	No growth		False pos & Non bacteraemia	No	No	No	7	Alive		2	2	8.9	32	DHF I	DENV
1-158	Adult	Female	>18-45	Yes		No growth	No growth		False pos & Non bacteraemia	Yes	No	Yes	11	Alive		3	2	10.2	20	Peritonitis	Unidentified
1-159	Adult	Male	>45-65	Yes		No growth	No growth		False pos & Non bacteraemia	No	No	No	5	Alive		2	3	6.1	64	Viral infection	Chikungunya
1-160	Adult	Female	>45-65	Yes		No growth	No growth		False pos & Non bacteraemia	Unknown	No	No	7	Alive		2	2	7.7	38	Typhoid fever	Rickettsia typhi
1-161	Adult	Male	>45-65	Yes		No growth	No growth		False pos & Non bacteraemia	Yes	No	Yes	9	Alive		2	2	6.1	17	Typhoid fever	Unidentified
1-162	Adult	Male	>18-45	Yes		No growth	No growth		False pos & Non bacteraemia	No	No	No	2	Alive		2	2	7.3	21	Viral infection Drug eruption	Chikungunya
1-163	Adult	Female	>65	Yes		No growth	No growth		False pos & Non bacteraemia	Yes	Yes	Yes	5	Alive		3	1	18.1	3	Diarrhea	Leptospira
1-164	Adult	Female	>18-45	Yes		No growth	No growth		False pos & Non bacteraemia	No	Yes	Yes	3	Alive		3	1	23	7	Diarrhea	Unidentified
1-165	Adult	Female	>18-45	Yes		No growth	No growth		False pos & Non bacteraemia	Yes	Yes	Yes	1	Alive		2	2	8.6	17	Cellulitis	Chikungunya
1-166	Adult	Male	>18-45	Yes		No growth	No growth		False pos & Non bacteraemia	Yes	Yes	Yes	10	Alive		3	1	27.6	9	Leptospirosis	Leptospira
1-167	Adult	Male	>45-65	Yes		No growth	No growth		False pos & Non bacteraemia	Unknown	Yes	Yes	2	Death	Respiratory failure ec CAP	2	1	9.8	6	Pneumonia	Mycobacterium tuberculosis
1-168	Adult	Female	>65	Yes		No growth	No growth		False pos & Non bacteraemia	Unknown	No	No	3	Alive		3	1	10.3	9	Atypical Pneumonia	Influenza A H3N2
1-169	Adult	Male	>18-45	Yes		No growth	No growth		False pos & Non bacteraemia	Yes	No	Yes	6	Alive		3	1	13.3	4	Leptospirosis	Leptospira
1-170	Adult	Female	>65	Yes		No growth	No growth		False pos & Non bacteraemia	No	Yes	Yes	3	Alive		3	1	12.7	6	CAP	Klebsiella pneumoniae
1-171	Adult	Female	>65	Yes		No growth	No growth		False pos & Non bacteraemia	No	Yes	Yes	2	Alive		3	1	15	7	GEA	Unidentified
1-172	Adult	Female	>18-45	Yes		No growth	No growth		False pos & Non bacteraemia	Yes	No	Yes	7	Alive		2	1	7.9	6	UTI	Unidentified
1-173	Adult	Male	>18-45	Yes		No growth	No growth		False pos & Non bacteraemia	Yes	No	Yes	6	Alive		2	1	9.7	13	DF Typhoid fever	Rickettsia typhi
1-174	Adult	Male	>18-45	Yes		No growth	No growth		False pos & Non bacteraemia	Unknown	No	No	5	Alive		2	2	8	22	DHF I	DENV
1-175	Adult	Male	>18-45	Yes		No growth	No growth		False pos & Non bacteraemia	Yes	Yes	Yes	3	Alive		3	1	36.6	9	CAP	Acinetobacter baumanii
1-176	Adult	Male	>18-45	Yes		No growth	No growth		False pos & Non bacteraemia	No	No	No	6	Alive		3	1	14.9	10	CAP	Streptococcus pneumoniae
1-177	Adult	Female	>45-65	Yes		Growth - WHO GLASS	Escherichia coli	2 sides growth	Pos Non Salmonella	No	Yes	Yes	5	Alive		3	1	23.9	3	UTI	Escherichia coli
1-178	Adult	Female	>18-45	Yes		No growth	No growth		False pos & Non bacteraemia	No	Yes	Yes	6	Alive		3	1	11.4	5	CAP	Streptococcus pneumoniae
1-179	Adult	Female	>18-45	Yes		No growth	No growth		False pos & Non bacteraemia	No	Yes	Yes	2	Alive		3	2	12	16	CAP	Streptococcus pneumoniae
1-180	Adult	Female	>18-45	Yes		No growth	No growth		False pos & Non bacteraemia	Unknown	No	No	1	Alive		2	2	9.6	20	Pleural effusion	Unidentified
1-181	Adult	Female	>18-45	Yes		No growth	No growth		False pos & Non bacteraemia	No	Yes	Yes	2	Alive		2	1	9.7	11	Diarrhea	Unidentified
1-182	Adult	Female	>18-45	Yes		No growth	No growth		False pos & Non bacteraemia	Unknown	No	No	4	Alive		1	2	2.4	43	DHF I	DENV
1-183	Adult	Male	>18-45	Yes	NS1 pos	No growth - Dengue pos	No growth			Yes	No	Yes	3	Alive		2	2	4.6	33	DHF I	DENV-4
1-184	Adult	Male	>65	Yes		No growth	No growth		False pos & Non bacteraemia	Unknown	Yes	Yes	4	Alive		3	1	15.4	3	CAP	Enterobacter cloacae
1-185	Adult	Male	>18-45	Yes		No growth	No growth		False pos & Non bacteraemia	No	No	No	2	Alive		1	2	2.8	38	Drug eruption ec OAT	Unidentified
1-186	Adult	Female	>18-45	Yes		No growth	No growth		False pos & Non bacteraemia	Yes	Yes	Yes	10	Alive		2		6.4	Not Done	Typhoid fever	Unidentified
1-187	Adult	Male	>18-45	Yes		No growth	No growth		False pos & Non bacteraemia	No	Yes	Yes	4	Alive		3		12	Not Done	Typhoid fever	Unidentified
1-188	Adult	Male	>18-45	Yes		No growth	No growth		False pos & Non bacteraemia	No	No	No	6	Alive		2	1	6.7	14	Leptospirosis	Rickettsia typhi
1-189	Adult	Male	>18-45	Yes		No growth	No growth		False pos & Non bacteraemia	Yes	Yes	Yes	8	Alive		3	2	10	29	Typhoid fever	Rickettsia typhi
1-190	Adult	Female	>18-45	Yes		No growth	No growth		False pos & Non bacteraemia	No	No	No	10	Alive		2	2	4.8	35	Typhoid fever	Salmonella typhi
1-191	Adult	Female	>45-65	Yes	NS1 pos	No growth - Dengue pos	No growth			No	No	No	4	Alive		1	2	2.9	27	DHF I	DENV-3
1-192	Adult	Male	>18-45	Yes		No growth	No growth		False pos & Non bacteraemia	No	No	No	8	Alive		2	2	4.9	30	Lupus Nefritis	Streptococcus pneumoniae
1-193	Adult	Male	>18-45	Yes		No growth	No growth		False pos & Non bacteraemia	Unknown	No	No	5	Death	Unknown	1	2	1.9	23	Viral infection	Unidentified
1-194	Adult	Female	>65	Yes		Growth - Non WHO GLASS	Pseudomonas cepacea	2 sides growth	Pos Non Salmonella	No	Yes	Yes	2	Alive		3	1	32.5	3	Bronchitis UTI	Pseudomonas cepacea
1-195	Adult	Male	>45-65	Yes		No growth	No growth		False pos & Non bacteraemia	No	No	No	2	Alive		2	2	5.1	26	Typhoid fever	Chikungunya
1-196	Adult	Male	>45-65	Yes		No growth	No growth		False pos & Non bacteraemia	Unknown	Yes	Yes	12	Death	Respiratory distress	3	2	13.3	23	Abses paru	Unidentified
1-197	Adult	Female	>18-45	Yes		No growth	No growth		False pos & Non bacteraemia	No	Yes	Yes	7	Death	Unknown	3	1	17.5	9	Cholangitis, Choledocholithiasis	Unidentified
1-198	Adult	Male	>45-65	Yes		Growth - WHO GLASS	Salmonella spp.	2 sides growth	Pos Salmonella	No	Yes	Yes	7	Death	Unknown	3	3	21.8	50	Acute limb iscemic	Salmonella sp
1-199	Adult	Female	>45-65	Yes		No growth	No growth		False pos & Non bacteraemia	No	Yes	Yes	7	Alive		3	2	13.5	17	COPD	Unidentified
1-200	Adult	Male	>18-45	Yes		No growth	No growth		False pos & Non bacteraemia	No	Yes	Yes	1	Death	Unknown	3	1	18.3	9	Colitis TB	Mycobacterium tuberculosis
1-201	Adult	Female	>45-65	Yes		Contaminant	CONS	1 side growth	False pos & Non bacteraemia	Yes	No	Yes	1	Alive		2	2	7.7	23	CAP	Unidentified
1-202	Adult	Female	>18-45	Yes		No growth	No growth		False pos & Non bacteraemia	No	No	No	3	Alive		2	1	4.3	13	Viral infection	Unidentified
1-203	Adult	Male	>45-65	Yes		No growth	No growth		False pos & Non bacteraemia	No	Yes	Yes	4	Alive		2	1	7.7	9	Diarrhea DHF I	Unidentified
1-204	Adult	Female	>18-45	Yes		No growth	No growth		False pos & Non bacteraemia	No	No	No	5	Alive		3	2	10.2	27	Hemolytic anemia	Unidentified
1-205	Adult	Male	>18-45	Yes		Contaminant	CONS	1 side growth	False pos & Non bacteraemia	No	Yes	Yes	3	Alive		3	1	12	6	Leptospirosis	Leptospira
1-206	Adult	Male	>45-65	Yes		No growth	No growth		False pos & Non bacteraemia	No	No	No	4	Alive		2	2	9.6	22	Viral infection	Salmonella typhi
1-207	Adult	Male	>65	Yes		No growth	No growth		False pos & Non bacteraemia	No	Yes	Yes	2	Alive		2	1	7.9	7	COPD Bronchitis	Chikungunya
1-208	Adult	Female	>65	Yes		No growth	No growth		False pos & Non bacteraemia	No	Yes	Yes	2	Alive		3	1	12.9	8	Diarrhea	Unidentified
1-209	Adult	Male	>18-45	Yes		No growth	No growth		False pos & Non bacteraemia	Yes	No	Yes	5	Alive		2	2	8.4	23	Dysentri	Rickettsia typhi
1-210	Adult	Male	>65	Yes		No growth	No growth		False pos & Non bacteraemia	No	Yes	Yes	1	Alive		3	1	24.3	8	Diarrhea	Unidentified
1-211	Adult	Male	>65	Yes		No growth	No growth		False pos & Non bacteraemia	No	Yes	Yes	4	Alive		3	2	21.2	17	Bronchiectasis	Influenza A H3N2
1-212	Adult	Male	>45-65	Yes	NS1 pos	No growth - Dengue pos	No growth			Yes	No	Yes	3	Alive		1	2	3.9	23	DHF I	DENV-3
1-213	Adult	Female	>18-45	Yes	NS1 pos	No growth - Dengue pos	No growth			Yes	No	Yes	5	Alive		1	2	2.3	38	DHF I UTI	DENV-1
1-214	Adult	Male	>18-45	Yes		No growth	No growth		False pos & Non bacteraemia	No	No	No	4	Alive		2	2	8	24	HSV-1	Chikungunya
1-215	Adult	Female	>45-65	Yes		No growth	No growth		False pos & Non bacteraemia	No	Yes	Yes	13	Alive		2	2	7.8	38	Enteritis	Unidentified
1-216	Adult	Male	>18-45	Yes		No growth	No growth		False pos & Non bacteraemia	No	No	No	2	Alive		2	2	8.1	18	Viral infection	Chikungunya
1-217	Adult	Female	>18-45	Yes		No growth	No growth		False pos & Non bacteraemia	No	No	No	4	Alive		3	1	16.9	14	Lung TB	Unidentified
1-218	Adult	Male	>65	Yes		No growth	No growth		False pos & Non bacteraemia	No	Yes	Yes	5	Death	Unknown	3	1	15.5	5	COPD	Unidentified
1-219	Adult	Female	>45-65	Yes		No growth	No growth		False pos & Non bacteraemia	No	No	No	1	Alive		3	1	10.3	7	Enteritis	Salmonella typhi
1-220	Adult	Female	>18-45	Yes		No growth	No growth		False pos & Non bacteraemia	Unknown	No	No	7	Alive		2	1	5.9	14	Leptospirosis Typhoid fever	Rickettsia typhi
1-221	Adult	Male	>18-45	Yes	NS1 pos	No growth - Dengue pos	No growth			No	No	No	4	Alive		1	2	2.3	28	DHF I	DENV-3
1-222	Adult	Male	>18-45	Yes		No growth	No growth		False pos & Non bacteraemia	Yes	Yes	Yes	2	Alive		3	1	14.2	13	Bronchiectasis	Influenza A
1-223	Adult	Female	>65	Yes		No growth	No growth		False pos & Non bacteraemia	Unknown	Yes	Yes	4	Alive		3	1	14.1	10	CAP	Acinetobacter baumanii
1-224	Adult	Male	>45-65	Yes		No growth	No growth		False pos & Non bacteraemia	No	No	No	8	Alive		2	2	8.9	20	Typhoid fever	Rickettsia typhi
1-225	Adult	Male	>18-45	Yes		No growth	No growth		False pos & Non bacteraemia	Unknown	No	No	9	Alive		2	2	6.6	20	Typhoid fever	Rickettsia typhi
1-226	Adult	Female	>18-45	Yes		No growth	No growth		False pos & Non bacteraemia	Unknown	Yes	Yes	2	Alive		3	2	18.5	26	Amoebiasis	Amoeba
1-227	Adult	Male	>45-65	Yes		No growth	No growth		False pos & Non bacteraemia	No	Yes	Yes	3	Death	Unknown	3	1	16.8	8	CAP	Acinetobacter baumanii
1-228	Adult	Female	>18-45	Yes	NS1 pos	No growth - Dengue pos	No growth			No	No	No	5	Alive		1	3	3	47	DHF I	DENV-3
1-229	Adult	Male	>45-65	Yes		No growth	No growth		False pos & Non bacteraemia	Unknown	Yes	Yes	11	Alive		3	2	13.1	21	Typhoid fever	Unidentified
1-230	Adult	Female	>18-45	Yes		No growth	No growth		False pos & Non bacteraemia	No	Yes	Yes	2	Alive		3	2	15.7	17	CAP	Klebsiella pneumoniae
1-231	Adult	Female	>18-45	Yes	NS1 pos	No growth - Dengue pos	No growth			No	No	No	5	Alive		1	2	3.4	32	DHF I	DENV-4
1-232	Adult	Male	>18-45	Yes	NS1 pos	No growth - Dengue pos	No growth			Yes	No	Yes	4	Alive		1	2	2.3	25	DHF I	DENV-1
1-233	Adult	Female	>45-65	Yes		Growth - WHO GLASS	Escherichia coli	1 side growth	Pos Non Salmonella	No	Yes	Yes	2	Alive		3	1	18.6	12	CAP	Escherichia coli
1-234	Adult	Male	>18-45	Yes	NS1 pos	No growth - Dengue pos	No growth			No	No	No	5	Alive		1	2	2.8	22	DF	DENV-1
1-235	Adult	Male	>18-45	Yes	NS1 pos	No growth - Dengue pos	No growth			Yes	No	Yes	4	Alive		2	2	4.6	31	DHF I	DENV-2
1-236	Adult	Male	>18-45	Yes		No growth	No growth		False pos & Non bacteraemia	Yes	No	Yes	4	Alive		3	2	12.9	16	Lung TB	Mycobacterium tuberculosis
1-237	Adult	Male	>18-45	Yes	NS1 pos	No growth - Dengue pos	No growth			No	No	No	2	Alive		2	1	5.5	11	DF	DENV-3
1-238	Adult	Male	>18-45	Yes		No growth	No growth		False pos & Non bacteraemia	No	No	No	6	Alive		2	2	6	18	Typhoid fever Bronchitis	Influenza A
1-239	Adult	Female	>18-45	Yes	NS1 pos	Contaminant - Dengue Pos	CONS			Yes	No	Yes	5	Alive		1	3	3.9	64	DHF I	DENV-1
1-240	Adult	Female	>45-65	Yes		No growth	No growth		False pos & Non bacteraemia	No	Yes	Yes	2	Death	Unknown	3	2	25.4	19	UTI	Escherichia coli
1-241	Adult	Female	>18-45	Yes		No growth	No growth		False pos & Non bacteraemia	No	Yes	Yes	6	Alive		2	1	4.5	10	Diarrhea	Unidentified
1-242	Adult	Female	>45-65	Yes		No growth	No growth		False pos & Non bacteraemia	No	No	No	2	Alive		3	1	11.2	15	Erysipelas	Unidentified
1-243	Adult	Female	>65	Yes		No growth	No growth		False pos & Non bacteraemia	Unknown	Yes	Yes	6	Death	Unknown	3	1	13.8	8	CAP	Unidentified
1-244	Adult	Male	>18-45	Yes		No growth	No growth		False pos & Non bacteraemia	No	No	No	2	Alive		3	1	24.9	7	CAP	Influenza B
1-245	Adult	Male	>18-45	Yes	NS1 pos	No growth - Dengue pos	No growth			No	No	No	5	Alive		1	2	2.8	34	DF	DENV-3
1-246	Adult	Male	>18-45	Yes		Growth - WHO GLASS	Salmonella spp.	1 side growth	Pos Salmonella	Unknown	No	No	5	Alive		2	2	5.5	19	Typhoid fever	Salmonella typhi
1-247	Adult	Male	>18-45	Yes	NS1 pos	No growth - Dengue pos	No growth			Yes	No	Yes	4	Alive		2	2	5.3	30	DF	DENV-3
1-248	Adult	Male	>18-45	Yes		No growth	No growth		False pos & Non bacteraemia	Yes	No	Yes	5	Alive		2	1	6.6	11	Typhoid fever	Unidentified
1-249	Adult	Female	>45-65	Yes		No growth	No growth		False pos & Non bacteraemia	Unknown	Yes	Yes	5	Alive		3	2	15.9	26	Typhoid fever	Rickettsia typhi
1-250	Adult	Male	>18-45	Yes	NS1 pos	No growth - Dengue pos	No growth			Yes	No	Yes	6	Alive		1	3	3.2	48	DHF I	DENV-3
1-251	Adult	Male	>65	Yes		No growth	No growth		False pos & Non bacteraemia	No	Yes	Yes	5	Death	Respiratory failure (Pulmonary edema)	2	2	9	24	Sepsis	Unidentified
1-252	Adult	Male	>18-45	Yes	NS1 pos	No growth - Dengue pos	No growth			No	No	No	4	Alive		1	1	2.3	15	DHF I	DENV-3
1-253	Adult	Female	>18-45	Yes	NS1 pos	No growth - Dengue pos	No growth			No	Yes	Yes	3	Alive		2	1	5.1	8	UTI	DENV-3
1-254	Adult	Male	>18-45	Yes	NS1 pos	No growth - Dengue pos	No growth			Yes	No	Yes	3	Alive		2	1	4.4	9	DHF I	DENV-3
1-255	Adult	Female	>18-45	Yes	NS1 pos	No growth - Dengue pos	No growth			No	No	No	3	Alive		1	2	3.4	29	DHF I	DENV-1
1-256	Adult	Male	>18-45	Yes	NS1 pos	No growth - Dengue pos	No growth			No	No	No	4	Alive		1	1	2.7	14	DHF I	DENV-1
1-257	Adult	Female	>45-65	Yes		No growth	No growth		False pos & Non bacteraemia	No	No	No	3	Death	Sepsis, Respiratory failure, Susp stroke PIS	3	2	11.1	16	Sepsis	Rickettsia typhi
1-258	Adult	Male	>18-45	Yes		No growth	No growth		False pos & Non bacteraemia	No	No	No	9	Alive		2	2	7.2	31	Viral infection	Rickettsia typhi
1-259	Adult	Female	>18-45	Yes		No growth	No growth		False pos & Non bacteraemia	No	Yes	Yes	1	Alive		3	1	11.8	11	UTI	Unidentified
1-260	Adult	Female	>18-45	Yes		No growth	No growth		False pos & Non bacteraemia	No	No	No	6	Alive		1	2	3.1	42	DF	DENV
1-261	Adult	Female	>18-45	Yes	NS1 pos	No growth - Dengue pos	No growth			Yes	No	Yes	7	Alive		1	2	1.8	40	DHF I	DENV-3
1-262	Adult	Male	>18-45	Yes		No growth	No growth		False pos & Non bacteraemia	No	Yes	Yes	2	Alive		3	2	11.9	20	GEA	Unidentified
1-263	Adult	Male	>65	Yes	NS1 pos	No growth - Dengue pos	No growth			No	Yes	Yes	9	Alive		1	2	1.5	33	Viral infection	DENV-3
1-264	Adult	Male	>18-45	Yes		No growth	No growth		False pos & Non bacteraemia	No	No	No	6	Alive		2	3	9.1	55	DHF I	DENV
1-265	Adult	Male	>18-45	Yes	NS1 pos	No growth - Dengue pos	No growth			No	No	No	6	Alive		1	2	3.3	39	DHF I	DENV-2
1-266	Adult	Male	>18-45	Yes	NS1 pos	No growth - Dengue pos	No growth			Yes	No	Yes	3	Alive		2	3	9.6	74	DHF II Bronchitis	DENV-2
1-267	Adult	Female	>18-45	Yes	NS1 pos	No growth - Dengue pos	No growth			Yes	No	Yes	4	Alive		1	2	2.6	34	DHF I	DENV-3
1-268	Adult	Male	>18-45	Yes	NS1 pos	No growth - Dengue pos	No growth			Yes	Yes	Yes	4	Alive		1	2	2.3	40	DHF I	DENV-1
2-001	Pediatric	Male	>5-18	Yes	NS1 pos	No growth - Dengue pos	No growth			Yes	No	Yes	5	Alive		1	2	4	16.7	DHF I	DENV-1
2-002	Pediatric	Male	>5-18	Yes	NS1 pos	No growth - Dengue pos	No growth			Unknown	No	No	3	Alive		2	1	8.7	6.7	Encephalitis DHF I	DENV-1
2-003	Pediatric	Male	>5-18	Yes		Contaminant	CONS	1 side growth	False pos & Non bacteraemia	No	No	No	3	Alive		3	1	19.3	14.9	Urtikaria Pharyngitis	Ascaris lumbricoides, Trichuris Trichiura
2-004	Pediatric	Female	>5-18	Yes		No growth	No growth		False pos & Non bacteraemia	Yes	Yes	Yes	4	Alive		2	1	6.9	13.9	CAP	Influenza B
2-005	Pediatric	Female	>5-18	Yes	NS1 pos	No growth - Dengue pos	No growth			Yes	No	Yes	4	Alive		1	2	2.1	31	DHF I	DENV-1
2-006	Pediatric	Female	>5-18	Yes	NS1 pos	No growth - Dengue pos	No growth			No	No	No	4	Alive		1	2	3.1	28.1	DHF I	DENV-1
2-007	Pediatric	Male	≥1-5	Yes		No growth	No growth		False pos & Non bacteraemia	No	No	No	1	Alive		3	1	19.8	13.9	Amoebic dysentri	Amoeba
2-008	Pediatric	Male	>5-18	Yes	NS1 pos	No growth - Dengue pos	No growth			Yes	No	Yes	4	Alive		1	1	3.4	16.7	DHF I	DENV-1
2-009	Pediatric	Female	≥1-5	Yes		No growth	No growth		False pos & Non bacteraemia	No	No	No	5	Alive		3	1	27.1	10	Febrile convulsion	Unidentified
2-010	Pediatric	Male	>5-18	Yes	NS1 pos	No growth - Dengue pos	No growth			No	No	No	4	Alive		1	2	2.8	33	DF	DENV-1
2-011	Pediatric	Male	>5-18	Yes		No growth	No growth		False pos & Non bacteraemia	Yes	No	Yes	6	Alive		1	2	4	25.9	Typhoid fever	Rickettsia typhi
2-012	Pediatric	Male	>5-18	Yes		Growth - WHO GLASS	Klebsiella pneumoniae	2 sides growth	Pos Non Salmonella	No	Yes	Yes	7	Alive		1	2	2.6	16.3	DHF II	Klebsiella pneumoniae
2-013	Pediatric	Male	≥1-5	Yes		No growth	No growth		False pos & Non bacteraemia	No	No	No	2	Alive		3	3	26.4	39.2	Laryngitis	Unidentified
2-014	Pediatric	Male	>5-18	Yes	NS1 pos	No growth - Dengue pos	No growth			Yes	Yes	Yes	5	Alive		1	2	1.7	25	DF	DENV-1
2-015	Pediatric	Male	>5-18	Yes	NS1 pos	No growth - Dengue pos	No growth			No	No	No	4	Alive		1	2	3.3	27.3	DHF I	DENV-3
2-016	Pediatric	Male	>5-18	Yes	NS1 pos	No growth - Dengue pos	No growth			Yes	No	Yes	7	Alive		1	2	4.3	28.2	DHF I	DENV-1
2-017	Pediatric	Female	>5-18	Yes	NS1 pos	No growth - Dengue pos	No growth			No	No	No	3	Alive		2	1	6.5	8.8	DHF I	DENV-1
2-018	Pediatric	Female	>5-18	Yes	NS1 pos	No growth - Dengue pos	No growth			Unknown	No	No	5	Alive		1	3	2.1	34.8	DHF IV	DENV-3
2-019	Pediatric	Female	>5-18	Yes	NS1 pos	No growth - Dengue pos	No growth			No	No	No	5	Alive		2	3	4.7	45.9	DHF I	DENV-2
2-020	Pediatric	Female	>5-18	Yes	NS1 pos	No growth - Dengue pos	No growth			No	No	No	6	Alive		1	1	3.9	22.4	DHF IV	DENV-1
2-021	Pediatric	Female	≥1-5	Yes		No growth	No growth		False pos & Non bacteraemia	Yes	No	Yes	9	Alive		2	3	7.6	47	Tonsilopharyngitis	Unidentified
2-022	Pediatric	Male	≥1-5	Yes		No growth	No growth		False pos & Non bacteraemia	No	No	No	1	Alive		2	1	10.7	12	Febrile convulsion Pharyngitis	Unidentified
2-023	Pediatric	Male	>5-18	Yes	NS1 pos	No growth - Dengue pos	No growth			Yes	No	Yes	4	Alive		1	2	2.7	21.5	DF	DENV
2-024	Pediatric	Male	>5-18	Yes	NS1 pos	No growth - Dengue pos	No growth			Yes	No	Yes	5	Alive		1	2	2.6	25.6	DF	DENV-1
2-025	Pediatric	Male	>5-18	Yes	NS1 pos	No growth - Dengue pos	No growth			No	No	No	5	Alive		1	1	2.8	22.1	DF	DENV-4
2-026	Pediatric	Female	>5-18	Yes	NS1 pos	No growth - Dengue pos	No growth			Yes	No	Yes	3	Alive		2	1	4.2	22.6	DF	DENV-1
2-027	Pediatric	Female	>5-18	Yes	NS1 pos	No growth - Dengue pos	No growth			No	No	No	3	Alive		2	2	4.1	16.5	DHF I	DENV-1
2-028	Pediatric	Female	>5-18	Yes	NS1 pos	No growth - Dengue pos	No growth			No	No	No	3	Alive		1	2	3.3	27.9	DF	DENV-1
2-029	Pediatric	Male	>5-18	Yes	NS1 pos	No growth - Dengue pos	No growth			No	No	No	3	Alive		3	1	10.6	6.6	DHF I UTI	DENV-1
2-030	Pediatric	Female	>5-18	Yes	NS1 pos	No growth - Dengue pos	No growth			Yes	No	Yes	4	Alive		1	2	3.7	32	DHF I	DENV-3
2-031	Pediatric	Female	>5-18	Yes		No growth	No growth		False pos & Non bacteraemia	Yes	No	Yes	4	Alive		1	2	2.7	30.4	DHF I	Unidentified
2-032	Pediatric	Male	>5-18	Yes	NS1 pos	No growth - Dengue pos	No growth			No	No	No	3	Alive		1	2	2.9	27.9	DHF I	DENV-1
2-033	Pediatric	Male	>5-18	Yes	NS1 pos	No growth - Dengue pos	No growth			No	No	No	4	Alive		1	2	2.9	19.6	DF	DENV-3
2-034	Pediatric	Male	>5-18	Yes	NS1 pos	No growth - Dengue pos	No growth			No	No	No	4	Alive		1	2	2.5	17.6	DHF II	DENV-1
2-035	Pediatric	Male	>5-18	Yes	NS1 pos	No growth - Dengue pos	No growth			No	No	No	4	Alive		1	2	1.8	34	DHF I	DENV-3
2-036	Pediatric	Male	>5-18	Yes	NS1 pos	No growth - Dengue pos	No growth			Unknown	No	No	5	Alive		1	2	3.4	35.7	DHF II	DENV-1
2-037	Pediatric	Female	>5-18	Yes	NS1 pos	No growth - Dengue pos	No growth			No	No	No	5	Alive		1	2	1.7	39.2	DF	DENV-1
2-038	Pediatric	Male	>5-18	Yes		No growth	No growth		False pos & Non bacteraemia	Yes	No	Yes	2	Alive		2	2	4.9	16.6	DHF II	Unidentified
2-039	Pediatric	Male	>5-18	Yes		Growth - WHO GLASS	Staphylococcus aureus	2 sides growth	Pos Non Salmonella	Yes	Yes	Yes	4	Alive		3	1	16	3.6	CAP	Staphylococcus aureus
2-040	Pediatric	Female	>5-18	Yes	NS1 pos	No growth - Dengue pos	No growth			No	No	No	4	Alive		1	1	1.6	12.4	DF	DENV-3
2-041	Pediatric	Male	>5-18	Yes	NS1 pos	No growth - Dengue pos	No growth			No	No	No	2	Alive		2	2	6.4	18.7	DHF I	DENV-2
2-042	Pediatric	Male	>5-18	Yes	NS1 pos	No growth - Dengue pos	No growth			Yes	No	Yes	4	Alive		1	2	1.8	27.2	DHF I	DENV-3
2-043	Pediatric	Female	>5-18	Yes	NS1 pos	No growth - Dengue pos	No growth			No	No	No	4	Alive		1	2	2.8	33.9	DF	DENV-3
2-044	Pediatric	Female	>5-18	Yes		No growth	No growth		False pos & Non bacteraemia	No	No	No	6	Alive		2	2	4.4	30.6	Fever	Unidentified
2-045	Pediatric	Male	>5-18	Yes	NS1 pos	No growth - Dengue pos	No growth			No	No	No	4	Alive		1	2	1.3	28.6	DHF I	DENV-3
2-046	Pediatric	Male	>5-18	Yes		No growth	No growth		False pos & Non bacteraemia	Yes	No	Yes	9	Alive		2	1	10.2	16.6	Kawasaki Disease	Unidentified
2-047	Pediatric	Female	>5-18	Yes		No growth	No growth		False pos & Non bacteraemia	Yes	Yes	Yes	9	Alive		3	1	13.9	24.1	Typhoid fever	Unidentified
2-048	Pediatric	Female	>5-18	Yes	NS1 pos	No growth - Dengue pos	No growth			Yes	No	Yes	5	Alive		1	2	2.1	18.6	DHF II	DENV-3
2-049	Pediatric	Male	>5-18	Yes	NS1 pos	No growth - Dengue pos	No growth			No	No	No	5	Alive		1	2	4	24.9	DF	DENV-1
2-050	Pediatric	Female	>5-18	Yes	NS1 pos	No growth - Dengue pos	No growth			No	No	No	3	Alive		1	1	4	13.9	DF	DENV-2
2-051	Pediatric	Male	>5-18	Yes	NS1 pos	No growth - Dengue pos	No growth			Yes	No	Yes	5	Alive		1	2	2.6	21.2	Fever	DENV
2-052	Pediatric	Male	>5-18	Yes	NS1 pos	No growth - Dengue pos	No growth			Unknown	No	No	6	Alive		1	2	2.4	26.2	DHF IV	DENV-3
2-053	Adult	Male	>18-45	Yes		No growth	No growth		False pos & Non bacteraemia	Yes	No	Yes	1	Alive		3	1	11.5	2.7	Lymphadenitis TB	Mycobacterium tuberculosis
2-054	Adult	Male	>18-45	Yes		No growth	No growth		False pos & Non bacteraemia	No	No	No	1	Alive		3	1	16.9	2.7	Cholecystitis Cholangitis	Unidentified
2-055	Adult	Male	>18-45	Yes		Growth - WHO GLASS	Acinetobacter spp.	1 side growth	Pos Non Salmonella	Yes	Yes	Yes	15	Alive		2	2	6.3	33.9	Typhoid fever	Unidentified
2-056	Adult	Male	>18-45	Yes		No growth	No growth		False pos & Non bacteraemia	No	Yes	Yes	6	Alive		3	1	14.4	4	Pneumonia	Unidentified
2-057	Adult	Male	>45-65	Yes		No growth	No growth		False pos & Non bacteraemia	Yes	Yes	Yes	2	Alive		3	1	11.6	10	CAP	Mycoplasma pneumoniae
2-058	Adult	Female	>18-45	Yes	NS1 pos	No growth - Dengue pos	No growth			Yes	No	Yes	4	Alive		1	2	2.5	28.7	DHF I	DENV-1
2-059	Adult	Female	>45-65	Yes		No growth	No growth		False pos & Non bacteraemia	No	No	No	3	Death	Unknown	3	1	20.3	5	CAP	Moraxella catarrhalis, Influenza B
2-060	Adult	Female	>18-45	Yes		No growth	No growth		False pos & Non bacteraemia	No	No	No	2	Alive		2	2	6.8	22.9	Pneumonia HIV	Streptococcus pneumoniae
2-061	Adult	Female	>18-45	Yes		No growth	No growth		False pos & Non bacteraemia	No	No	No	3	Alive		1	2	1.5	16	UTI	Unidentified
2-062	Adult	Male	>18-45	Yes		No growth	No growth		False pos & Non bacteraemia	No	No	No	6	Alive		3	1	10.8	10.7	Pneumonia	Unidentified
2-063	Adult	Male	>45-65	Yes		Growth - WHO GLASS	Escherichia coli	1 side growth	Pos Non Salmonella	No	Yes	Yes	2	Alive		2	1	9.2	7.1	UTI Nephrolithiasis	Escherichia coli
2-064	Adult	Male	>18-45	Yes		No growth	No growth		False pos & Non bacteraemia	No	No	No	8	Alive		2	2	6.9	21	Typhoid fever	Rickettsia typhi
2-065	Adult	Male	>18-45	Yes		No growth	No growth		False pos & Non bacteraemia	Yes	No	Yes	5	Alive		2	1	5	8.6	DHF I	Measles virus
2-066	Adult	Female	>18-45	Yes		No growth	No growth		False pos & Non bacteraemia	No	No	No	8	Death	Septic shock	2	1	8	11.5	Pneumonia	Unidentified
2-067	Adult	Male	>18-45	Yes	NS1 pos	No growth - Dengue pos	No growth			No	No	No	4	Alive		1	2	2.4	22.4	DHF I HAP	DENV-4
2-068	Adult	Female	>18-45	Yes		No growth	No growth		False pos & Non bacteraemia	Yes	Yes	Yes	3	Alive		3	1	20.5	4.2	Cholecystitis	Unidentified
2-069	Adult	Male	>45-65	Yes	NS1 pos	No growth - Dengue pos	No growth			Yes	No	Yes	5	Alive		2	1	6.1	12.5	DHF I	DENV-1
2-070	Adult	Female	>18-45	Yes		No growth	No growth		False pos & Non bacteraemia	Unknown	No	No	3	Alive		3	1	20.3	9.8	PID	Unidentified
2-071	Adult	Male	>18-45	Yes		No growth	No growth		False pos & Non bacteraemia	No	Yes	Yes	2	Alive		3	1	11.6	8.8	Amoebic dysentri	Amoeba
2-072	Adult	Female	>45-65	Yes		No growth	No growth		False pos & Non bacteraemia	Yes	No	Yes	15	Alive		2	1	8.8	8.5	Typhoid fever	Unidentified
2-073	Adult	Female	>45-65	Yes		Growth - WHO GLASS	Staphylococcus aureus	2 sides growth	Pos Non Salmonella	No	No	No	3	Death	Unknown	3	1	21.9	4.8	UTI Ulcer Diabetic	Enterococcus, Staphylococcus aureus
2-074	Adult	Male	>18-45	Yes		No growth	No growth		False pos & Non bacteraemia	No	No	No	11	Alive		2	2	6.6	22.1	Typhoid fever	Rickettsia typhi
2-075	Adult	Male	>18-45	Yes		Growth - WHO GLASS	Escherichia coli	1 side growth	Pos Non Salmonella	No	Yes	Yes	1	Alive		2	1	5.6	8.7	UTI Diarrhea	Escherichia coli
2-076	Adult	Male	>18-45	Yes	NS1 pos	Contaminant - Dengue Pos	CONS			Yes	No	Yes	4	Alive		1	2	4	32	DHF I	DENV-2
2-077	Adult	Female	>45-65	Yes		Growth - Non WHO GLASS	Streptococcus pyogenes	2 sides growth	Pos Non Salmonella	Yes	No	Yes	2	Alive		3	1	30.2	4.1	Ulcer diabetic	Streptococcus pyogenes
2-078	Adult	Female	>65	Yes		Growth - WHO GLASS	Escherichia coli	2 sides growth	Pos Non Salmonella	Yes	No	Yes	8	Alive		3	1	12.9	3.3	Pneumonia	Escherichia coli
2-079	Adult	Male	>65	Yes		No growth	No growth		False pos & Non bacteraemia	No	Yes	Yes	5	Alive		3	1	15.4	4.5	COPD	Unidentified
2-080	Adult	Female	>18-45	Yes		No growth	No growth		False pos & Non bacteraemia	No	Yes	Yes	8	Alive		2	2	7.2	21.1	DHF I	Rickettsia typhi
2-081	Adult	Male	>45-65	Yes		No growth	No growth		False pos & Non bacteraemia	No	No	No	4	Alive		3	1	21	6.9	Ulcer diabetic	Staphylococcus aureus
2-082	Adult	Male	>18-45	Yes	NS1 pos	No growth - Dengue pos	No growth			No	No	No	5	Alive		2	2	4.2	24.2	DHF I	DENV-1
2-083	Adult	Male	>18-45	Yes		No growth	No growth		False pos & Non bacteraemia	Yes	No	Yes	2	Alive		3	1	17.8	5.7	Diabetic ulcer	Streptococcus pneumoniae
2-084	Adult	Female	>45-65	Yes		No growth	No growth		False pos & Non bacteraemia	Unknown	No	No	5	Alive		2	1	6.9	14.7	CAP	Influenza A H1N1 pdm
2-085	Adult	Female	>18-45	Yes	NS1 pos	No growth - Dengue pos	No growth			No	No	No	6	Alive		1	1	4	14.9	DHF I	DENV-1
2-086	Adult	Female	>18-45	Yes	NS1 pos	No growth - Dengue pos	No growth			No	No	No	4	Alive		1	2	2.6	26.2	DHF I	DENV-1
2-087	Adult	Female	>18-45	Yes		No growth	No growth		False pos & Non bacteraemia	Yes	No	Yes	9	Alive		1	1	3.9	7.4	Typhoid fever	Unidentified
2-088	Adult	Female	>18-45	Yes		No growth	No growth		False pos & Non bacteraemia	No	Yes	Yes	2	Alive		2	1	6.3	13.6	Pneumonia Bronchiectasis	Enterobacter aerogenes
2-089	Adult	Male	>18-45	Yes	NS1 pos	No growth - Dengue pos	No growth			No	No	No	5	Alive		2	2	6.2	24.3	DHF I	DENV-1
2-090	Adult	Male	>18-45	Yes		No growth	No growth		False pos & Non bacteraemia	Yes	Yes	Yes	4	Alive		2	2	5.7	40.6	Amoebic dysentri	Amoeba
2-091	Adult	Female	>18-45	Yes		No growth	No growth		False pos & Non bacteraemia	Yes	No	Yes	4	Alive		2	1	7.1	5.3	DF	Measles virus
2-092	Adult	Female	>45-65	Yes		No growth	No growth		False pos & Non bacteraemia	Yes	No	Yes	8	Death	Septic shock	3	1	28.9	5.4	Bronchiectasis	Influenza A
2-093	Adult	Male	>18-45	Yes	NS1 pos	No growth - Dengue pos	No growth			Unknown	No	No	4	Alive		1	1	2	10.6	DHF II	DENV-1
2-094	Adult	Female	>18-45	Yes		No growth	No growth		False pos & Non bacteraemia	Unknown	Yes	Yes	8	Alive		1	2	3.1	16.3	Typhoid fever	Salmonella typhi
2-095	Adult	Female	>18-45	Yes	NS1 pos	No growth - Dengue pos	No growth			Yes	No	Yes	5	Alive		1	2	2.5	19.5	DHF I	DENV-1
2-096	Adult	Male	>18-45	Yes		No growth	No growth		False pos & Non bacteraemia	No	No	No	6	Alive		3	3	11.5	53.2	Typhoid fever	Unidentified
2-097	Adult	Male	>18-45	Yes	NS1 pos	No growth - Dengue pos	No growth			No	No	No	6	Alive		1	1	2.3	15.2	DF	DENV-2
2-098	Adult	Male	>18-45	Yes	NS1 pos	No growth - Dengue pos	No growth			Yes	No	Yes	5	Alive		1	2	2.3	23.6	DHF I	DENV-2
2-099	Adult	Male	>18-45	Yes		No growth	No growth		False pos & Non bacteraemia	No	No	No	3	Alive		2	2	4.2	37.5	DF	Unidentified
2-100	Adult	Male	>18-45	Yes	NS1 pos	No growth - Dengue pos	No growth			No	No	No	2	Alive		1	2	2.9	20	DHF I	DENV-2
2-101	Adult	Male	>18-45	Yes	NS1 pos	No growth - Dengue pos	No growth			Unknown	No	No	5	Alive		1	2	4	19	DHF I	DENV
2-102	Adult	Male	>18-45	Yes	NS1 pos	No growth - Dengue pos	No growth			No	No	No	4	Alive		2	2	5.7	21	DHF I	DENV-1
2-103	Adult	Male	>18-45	Yes	NS1 pos	Contaminant - Dengue Pos	CONS			No	No	No	3	Alive		2	1	4.6	15.8	DHF I	DENV-1
2-104	Adult	Male	>18-45	Yes	NS1 pos	No growth - Dengue pos	No growth			No	No	No	6	Alive		1	2	3.1	32.3	DHF I	DENV-2
2-105	Adult	Male	>45-65	Yes	NS1 pos	No growth - Dengue pos	No growth			No	No	No	2	Alive		2	2	5.8	16.5	DHF I	DENV-1
2-106	Adult	Male	>18-45	Yes		No growth	No growth		False pos & Non bacteraemia	No	Yes	Yes	3	Alive		2	1	9.4	7.8	CAP	Unidentified
2-107	Adult	Male	>18-45	Yes	NS1 pos	No growth - Dengue pos	No growth			Yes	No	Yes	5	Alive		2	2	4.8	19	DHF I	DENV-1
2-108	Adult	Male	>18-45	Yes	NS1 pos	No growth - Dengue pos	No growth			No	No	No	3	Alive		1	1	3.1	8.7	DHF I	DENV-1
2-109	Adult	Male	>45-65	Yes	NS1 pos	No growth - Dengue pos	No growth			No	No	No	4	Alive		1	2	2.3	19.5	DHF I	DENV-1
2-110	Adult	Female	>18-45	Yes	NS1 pos	No growth - Dengue pos	No growth			Yes	No	Yes	5	Alive		1	2	2.4	29.3	DF	DENV
2-111	Adult	Male	>18-45	Yes	NS1 pos	No growth - Dengue pos	No growth			No	No	No	4	Alive		1	2	3.4	32	DHF I	DENV-3
2-112	Adult	Male	>18-45	Yes		No growth	No growth		False pos & Non bacteraemia	Yes	No	Yes	4	Alive		2	2	4.3	23.7	Typhoid fever	DENV
2-113	Adult	Male	>18-45	Yes	NS1 pos	No growth - Dengue pos	No growth			No	No	No	3	Alive		1	2	4	24.7	DHF I	DENV-1
2-114	Adult	Male	>18-45	Yes	NS1 pos	No growth - Dengue pos	No growth			No	No	No	6	Alive		1	2	3.8	23.3	DF	DENV-3
2-115	Adult	Male	>18-45	Yes	NS1 pos	No growth - Dengue pos	No growth			Yes	No	Yes	4	Alive		2	2	5.4	22.3	Typhoid fever DHF I	DENV-2
2-116	Adult	Male	>18-45	Yes		No growth	No growth		False pos & Non bacteraemia	No	No	No	8	Death	Respiratory failure	2	1	7.8	6.1	Pneumonia	Streptococcus pneumoniae
2-117	Adult	Male	>45-65	Yes		No growth	No growth		False pos & Non bacteraemia	No	No	No	3	Alive		2	1	6.1	14.8	Typhoid fever	Unidentified
2-118	Adult	Female	>18-45	Yes	NS1 pos	No growth - Dengue pos	No growth			Yes	No	Yes	4	Alive		1	2	2.8	19.9	DHF II	DENV-3
2-119	Adult	Male	>18-45	Yes		No growth	No growth		False pos & Non bacteraemia	No	No	No	2	Alive		3	1	10.3	15.8	Amoebic dysentri AKI	Amoeba
2-120	Adult	Male	>18-45	Yes	NS1 pos	No growth - Dengue pos	No growth			Unknown	No	No	5	Alive		1	2	1.7	21.3	DF	DENV-1
2-121	Adult	Female	>18-45	Yes	NS1 pos	No growth - Dengue pos	No growth			No	No	No	5	Alive		1	2	1.7	21.2	DHF II	DENV-1
2-122	Adult	Male	>18-45	Yes		No growth	No growth		False pos & Non bacteraemia	No	No	No	5	Alive		1	2	4	16.1	DHF I Hepatitis C	Unidentified
2-123	Adult	Male	>18-45	Yes		Growth - Non WHO GLASS	Enterobacter aerogenes	2 sides growth	Pos Non Salmonella	No	No	No	8	Death	Pulmonary emboly	2	1	6.3	4	Cholangitis	Enterobacter aerogenes
2-124	Adult	Male	>45-65	Yes		No growth	No growth		False pos & Non bacteraemia	No	Yes	Yes	2	Alive		3	1	16.4	6.2	Erysipelas CAP	Unidentified
2-125	Adult	Female	>18-45	Yes		No growth	No growth		False pos & Non bacteraemia	No	No	No	6	Alive		3	2	10.2	16.6	Typhoid fever DHF I	Unidentified
2-126	Adult	Male	>18-45	Yes		No growth	No growth		False pos & Non bacteraemia	Yes	No	Yes	4	Alive		1	2	2.7	36.5	DHF I	DENV
2-127	Adult	Male	>18-45	Yes		No growth	No growth		False pos & Non bacteraemia	Yes	No	Yes	4	Alive		3	1	15.9	15	Typhoid fever	Unidentified
2-128	Adult	Female	>45-65	Yes		No growth	No growth		False pos & Non bacteraemia	No	No	No	2	Alive		3	1	17.3	6	CAP	Unidentified
2-129	Adult	Male	>18-45	Yes	NS1 pos	No growth - Dengue pos	No growth			No	No	No	4	Alive		1	2	2	19.4	DHF I	DENV-1
2-130	Adult	Male	>18-45	Yes		No growth	No growth		False pos & Non bacteraemia	No	No	No	8	Alive		2	1	7.8	14.8	Typhoid fever	Rickettsia typhi
2-131	Adult	Female	>45-65	Yes		No growth	No growth		False pos & Non bacteraemia	No	Yes	Yes	2	Alive		2	1	8.9	11.2	Typhoid fever Amoeba Dysentri	Entamoeba histolytica
2-132	Adult	Male	>45-65	Yes		Growth - WHO GLASS	Klebsiella pneumoniae	2 sides growth	Pos Non Salmonella	No	No	No	6	Death	Intracranial proses ec SNH	3	1	19.5	5.4	UTI	Klebsiella pneumoniae
2-133	Adult	Male	>45-65	Yes		No growth	No growth		False pos & Non bacteraemia	No	No	No	8	Alive		3	1	12.1	13.9	URTI	Unidentified
2-134	Adult	Female	>45-65	Yes		No growth	No growth		False pos & Non bacteraemia	No	No	No	8	Alive		2	2	5.2	25.4	Typhoid fever Amoeba Dysentri	Rickettsia typhi
2-135	Adult	Female	>65	Yes		No growth	No growth		False pos & Non bacteraemia	No	No	No	6	Alive		2	2	8.6	23.9	Typhoid fever	Rickettsia typhi
2-136	Adult	Male	>45-65	Yes		Growth - WHO GLASS	Escherichia coli	2 sides growth	Pos Non Salmonella	No	Yes	Yes	1	Death	Septic shock	2	1	6.6	13.1	Cholangitis	Escherichia coli
2-137	Adult	Female	>18-45	Yes		No growth	No growth		False pos & Non bacteraemia	No	Yes	Yes	6	Alive		2	2	5.4	20	Typhoid fever	Rickettsia typhi
2-138	Adult	Male	>18-45	Yes	NS1 pos	No growth - Dengue pos	No growth			Unknown	No	No	5	Alive		1	2	2.5	16.2	DHF II	DENV-3
2-139	Adult	Male	>18-45	Yes		No growth	No growth		False pos & Non bacteraemia	Yes	No	Yes	4	Alive		1	2	4.7	24.3	DHF I URTI	Rickettsia typhi
2-140	Adult	Male	>18-45	Yes		No growth	No growth		False pos & Non bacteraemia	Unknown	Yes	Yes	8	Alive		2	2	7.2	30.5	HIV CAP	Unidentified
2-141	Adult	Female	>18-45	Yes		No growth	No growth		False pos & Non bacteraemia	No	No	No	3	Alive		2	1	4.2	10.9	Typhoid fever	Unidentified
2-142	Adult	Male	>18-45	Yes	NS1 pos	No growth - Dengue pos	No growth			No	No	No	2	Alive		1	1	3.1	11.8	DHF I	DENV-3
2-143	Adult	Male	>45-65	Yes		No growth	No growth		False pos & Non bacteraemia	No	Yes	Yes	8	Alive		2	2	4.1	18.1	COPD	Unidentified
2-144	Adult	Male	>18-45	Yes	NS1 pos	No growth - Dengue pos	No growth			No	No	No	1	Alive		2	1	7.7	13.1	Typhoid fever	DENV-2
2-145	Adult	Male	>18-45	Yes	NS1 pos	No growth - Dengue pos	No growth			Yes	No	Yes	4	Alive		2	2	7	19.9	DF	DENV-3
2-146	Adult	Male	>18-45	Yes	NS1 pos	No growth - Dengue pos	No growth			No	No	No	4	Alive		1	2	4	39.2	DF	DENV-1
2-147	Adult	Male	>18-45	Yes	NS1 pos	No growth - Dengue pos	No growth			No	No	No	3	Alive		1	2	3.5	28.4	DHF I HIV	DENV-1
2-148	Adult	Female	>45-65	Yes		No growth	No growth		False pos & Non bacteraemia	No	No	No	2	Alive		2	1	4.9	6.2	CAP	Unidentified
2-149	Adult	Male	>18-45	Yes	NS1 pos	No growth - Dengue pos	No growth			No	No	No	5	Alive		1	2	2.4	22.3	DF	DENV-3
2-150	Adult	Male	>18-45	Yes	NS1 pos	No growth - Dengue pos	No growth			No	No	No	5	Alive		2	2	4.4	39.5	DF	DENV-1
2-151	Adult	Male	>18-45	Yes		No growth	No growth		False pos & Non bacteraemia	No	No	No	5	Alive		1	1	2	12.9	DHF I	DENV
2-152	Adult	Female	>18-45	Yes	NS1 pos	No growth - Dengue pos	No growth			No	No	No	4	Alive		1	1	3.1	11.1	DF	DENV-3
2-153	Adult	Male	>18-45	Yes		No growth	No growth		False pos & Non bacteraemia	Unknown	No	No	4	Alive		2	2	5.7	34.9	DHF II	DENV
2-154	Adult	Male	>18-45	Yes	NS1 pos	No growth - Dengue pos	No growth			No	No	No	5	Alive		2	2	4.1	22.1	DF	DENV-4
2-155	Adult	Male	>18-45	Yes	NS1 pos	No growth - Dengue pos	No growth			Unknown	No	No	4	Alive		1	2	3.8	30.9	DF	DENV-1
2-156	Adult	Male	>18-45	Yes	NS1 pos	No growth - Dengue pos	No growth			No	No	No	4	Alive		2	2	4.5	22.2	DHF I	DENV-3
2-157	Adult	Female	>18-45	Yes		No growth	No growth		False pos & Non bacteraemia	No	No	No	8	Alive		1	2	2.8	30	DHF I CAP	Unidentified
2-158	Adult	Female	>18-45	Yes	NS1 pos	No growth - Dengue pos	No growth			Yes	No	Yes	6	Alive		2	2	4.6	21.1	DF	DENV
2-159	Adult	Female	>18-45	Yes		No growth	No growth		False pos & Non bacteraemia	No	Yes	Yes	3	Alive		2	1	5.3	13.5	CAP	Unidentified
2-160	Adult	Male	>18-45	Yes	NS1 pos	No growth - Dengue pos	No growth			Unknown	No	No	5	Alive		2	1	4.2	15	DF	DENV-2
2-161	Adult	Male	>18-45	Yes		No growth	No growth		False pos & Non bacteraemia	No	No	No	5	Alive		3	1	13.3	4.4	Pneumonia CAP	Unidentified
2-162	Adult	Female	>18-45	Yes		No growth	No growth		False pos & Non bacteraemia	No	Yes	Yes	6	Alive		2	2	4.2	20.7	CAP	Unidentified
2-163	Adult	Male	>18-45	Yes	NS1 pos	No growth - Dengue pos	No growth			No	No	No	3	Alive		1	2	2.2	25.4	DHF II	DENV-3
2-164	Adult	Male	>18-45	Yes	NS1 pos	No growth - Dengue pos	No growth			Unknown	No	No	4	Alive		2	2	4.5	23	DF	DENV-3
2-165	Adult	Male	>18-45	Yes	NS1 pos	No growth - Dengue pos	No growth			Yes	No	Yes	4	Alive		1	2	2.3	25	DHF I	DENV-3
2-166	Adult	Male	>18-45	Yes		No growth	No growth		False pos & Non bacteraemia	No	No	No	6	Alive		3	1	13.9	12.3	Pneumonia	Unidentified
2-167	Adult	Female	>18-45	Yes	NS1 pos	No growth - Dengue pos	No growth			Yes	No	Yes	5	Alive		1	2	1.6	27.3	DF	DENV-3
2-168	Adult	Male	>18-45	Yes		No growth	No growth		False pos & Non bacteraemia	Yes	No	Yes	5	Alive		2	2	6.7	31.7	DF	Influenza B
2-169	Adult	Female	>65	Yes		No growth	No growth		False pos & Non bacteraemia	No	Yes	Yes	2	Alive		2	2	7.6	24.8	DHF I UTI	Unidentified
2-170	Adult	Female	>18-45	Yes	NS1 pos	No growth - Dengue pos	No growth			No	No	No	4	Alive		2	2	5.8	19	DHF I	DENV-2
2-171	Adult	Female	>18-45	Yes	NS1 pos	No growth - Dengue pos	No growth			No	No	No	4	Alive		1	2	1.3	16.4	DHF II	DENV-3
2-172	Adult	Female	>18-45	Yes	NS1 pos	No growth - Dengue pos	No growth			No	No	No	4	Alive		2	2	8.7	31.1	DF	DENV-3
2-173	Adult	Female	>18-45	Yes		No growth	No growth		False pos & Non bacteraemia	Yes	No	Yes	6	Alive		1	2	2.6	31.6	DF	Unidentified
2-174	Adult	Female	>18-45	Yes		No growth	No growth		False pos & Non bacteraemia	No	Yes	Yes	6	Alive		2	1	5.5	14	Pneumonia	Unidentified
2-175	Adult	Male	>18-45	Yes		No growth	No growth		False pos & Non bacteraemia	Unknown	No	No	5	Alive		2	1	4.8	13.9	Malaria	Malaria
2-176	Adult	Female	>45-65	Yes		No growth	No growth		False pos & Non bacteraemia	Unknown	Yes	Yes	4	Alive		1	2	3.8	19.9	Pneumonia	Unidentified
2-177	Adult	Female	>18-45	Yes	NS1 pos	No growth - Dengue pos	No growth			Yes	No	Yes	7	Alive		1	2	3.3	24.2	DF	DENV
2-178	Adult	Female	>18-45	Yes		No growth	No growth		False pos & Non bacteraemia	Unknown	Yes	Yes	6	Alive		3	1	11.7	14.6	Cholecystitis	Rickettsia typhi
2-179	Adult	Male	>45-65	Yes		No growth	No growth		False pos & Non bacteraemia	No	No	No	4	Alive		2	1	6.5	15.5	CAP DF	Rickettsia typhi
2-180	Adult	Male	>45-65	Yes		No growth	No growth		False pos & Non bacteraemia	No	No	No	4	Alive		2	2	8.7	19.4	DF	Rickettsia typhi
2-181	Adult	Female	>18-45	Yes		No growth	No growth		False pos & Non bacteraemia	No	No	No	4	Alive		2	1	6	9.8	DHF IV	Unidentified
2-182	Adult	Male	>18-45	Yes		No growth	No growth		False pos & Non bacteraemia	No	No	No	3	Alive		2	1	7.4	12.4	Pneumonia DF	Rickettsia typhi
2-183	Adult	Male	>18-45	Yes		No growth	No growth		False pos & Non bacteraemia	No	No	No	5	Alive		3	1	20	11.5	Typhoid fever	Unidentified
2-184	Adult	Male	>18-45	Yes		No growth	No growth		False pos & Non bacteraemia	No	Yes	Yes	11	Alive		2	2	8.2	20.5	Typhoid fever URTI	Rickettsia typhi
2-185	Adult	Male	>18-45	Yes	NS1 pos	No growth - Dengue pos	No growth			No	No	No	3	Alive		2	2	4.6	22.6	DHF I	DENV-3
2-186	Adult	Male	>18-45	Yes		No growth	No growth		False pos & Non bacteraemia	No	Yes	Yes	4	Alive		2	1	8.1	7.3	CAP	Streptococcus pneumoniae
2-187	Adult	Female	>45-65	Yes		No growth	No growth		False pos & Non bacteraemia	Yes	Yes	Yes	4	Alive		2	1	9.8	4.1	Pneumonia	Unidentified
2-188	Adult	Female	>18-45	Yes		Growth - WHO GLASS	Salmonella spp.	2 sides growth	Pos Salmonella	No	No	No	7	Alive		2	2	6.9	23.1	Typhoid fever	Salmonella typhi
2-189	Adult	Female	>18-45	Yes	NS1 pos	No growth - Dengue pos	No growth			Yes	No	Yes	4	Alive		2	1	5.5	15.8	DHF I	DENV-1
2-190	Adult	Male	>18-45	Yes	NS1 pos	No growth - Dengue pos	No growth			Yes	No	Yes	4	Alive		1	1	3.7	15.5	DHF II	DENV-3
2-191	Adult	Female	>18-45	Yes		No growth	No growth		False pos & Non bacteraemia	No	No	No	4	Alive		1	2	3.3	20.3	DF	Unidentified
2-192	Adult	Male	>45-65	Yes		No growth	No growth		False pos & Non bacteraemia	No	No	No	7	Alive		1	2	4	21.2	Typhoid fever	Rickettsia typhi
2-193	Adult	Female	>45-65	Yes		No growth	No growth		False pos & Non bacteraemia	Yes	No	Yes	5	Alive		2	2	8.9	17.4	UTI	Unidentified
2-194	Adult	Male	>18-45	Yes		No growth	No growth		False pos & Non bacteraemia	No	No	No	5	Alive		1	2	3.1	22.5	DHF I Typhoid fever	Rickettsia typhi
2-195	Adult	Male	>45-65	Yes		Contaminant	Micrococcus luteus	1 side growth	False pos & Non bacteraemia	No	No	No	5	Alive		1	2	4	17.5	DHF I	Unidentified
2-196	Adult	Female	>18-45	Yes	NS1 pos	No growth - Dengue pos	No growth			Unknown	No	No	2	Alive		1	1	2.7	12	DHF I	DENV-3
2-197	Adult	Male	>18-45	Yes	NS1 pos	No growth - Dengue pos	No growth			No	No	No	3	Alive		1	2	3.5	22.3	DF	DENV-2
2-198	Adult	Male	>18-45	Yes	NS1 pos	No growth - Dengue pos	No growth			No	No	No	5	Alive		2	1	4.5	9.5	DF	DENV-3
2-199	Adult	Male	>18-45	Yes	NS1 pos	No growth - Dengue pos	No growth			Unknown	No	No	5	Alive		1	2	2.7	33.6	DHF II	DENV-2
2-200	Adult	Male	>45-65	Yes		No growth	No growth		False pos & Non bacteraemia	Unknown	Yes	Yes	2	Alive		3	1	10.8	9.6	Pneumonia	Pseudomonas aeruginosa
2-201	Adult	Male	>18-45	Yes	NS1 pos	No growth - Dengue pos	No growth			No	No	No	4	Alive		2	2	4.6	26.7	DF	DENV-1
2-202	Adult	Male	>18-45	Yes	NS1 pos	No growth - Dengue pos	No growth			Yes	No	Yes	4	Alive		2	1	4.3	11.9	DHF II	DENV-3
2-203	Adult	Male	>18-45	Yes	NS1 pos	No growth - Dengue pos	No growth			No	No	No	3	Alive		1	2	3.6	16.8	DHF I	DENV-3
2-204	Adult	Male	>18-45	Yes	NS1 pos	No growth - Dengue pos	No growth			No	No	No	5	Alive		1	2	3.3	17.4	DHF I	DENV-2
2-205	Adult	Male	>45-65	Yes	NS1 pos	No growth - Dengue pos	No growth			No	No	No	3	Alive		3	1	12.9	13	Typhoid fever	DENV-4
2-206	Adult	Male	>18-45	Yes	NS1 pos	No growth - Dengue pos	No growth			Unknown	No	No	4	Alive		2	1	6	15	DHF I	DENV-3
2-207	Adult	Male	>18-45	Yes	NS1 pos	No growth - Dengue pos	No growth			No	No	No	5	Alive		1	2	4	26.8	DF	DENV-4
2-208	Adult	Female	>18-45	Yes	NS1 pos	No growth - Dengue pos	No growth			Yes	No	Yes	5	Alive		1	2	2.7	16.8	DHF I	DENV-3
2-209	Adult	Female	>18-45	Yes	NS1 pos	No growth - Dengue pos	No growth			No	Yes	Yes	5	Alive		2	2	4.3	37.1	DF	DENV-3
2-210	Adult	Female	>18-45	Yes		No growth	No growth		False pos & Non bacteraemia	Yes	Yes	Yes	2	Alive		3	1	15.7	12.9	Typhoid fever Diarrhea	Unidentified
2-211	Adult	Female	>45-65	Yes	NS1 pos	No growth - Dengue pos	No growth			No	No	No	5	Alive		1	2	2.1	18.6	DHF I	DENV-3
2-212	Adult	Male	>18-45	Yes	NS1 pos	No growth - Dengue pos	No growth			Unknown	No	No	4	Alive		1	2	2.1	18.1	DF	DENV-3
2-213	Adult	Male	>18-45	Yes		No growth	No growth		False pos & Non bacteraemia	No	No	No	5	Alive		2	2	8.8	25.4	Typhoid fever	Unidentified
3-001	Pediatric	Female	>5-18	Yes	NS1 pos	No growth - Dengue pos	No growth			No	No	No	5	Alive		1	3	0.8	38.2	DF	DENV-1
3-002	Pediatric	Female	>5-18	Yes		No growth	No growth		False pos & Non bacteraemia	Unknown	No	No	8	Alive		3	2	16.7	26	GNA	Unidentified
3-003	Pediatric	Male	>5-18	Yes	NS1 pos	No growth - Dengue pos	No growth			No	Yes	Yes	2	Alive		1	2	3.8	27.7	DF Epilepsy	DENV-3
3-004	Pediatric	Male	>5-18	Yes	NS1 pos	No growth - Dengue pos	No growth			No	No	No	6	Alive		1	3	4	51	DF	DENV
3-005	Pediatric	Female	>5-18	Yes		No growth	No growth		False pos & Non bacteraemia	Yes	No	Yes	11	Death	Septic shock	3	1	12.6	16	Sepsis Bacterial meningitis	Unidentified
3-006	Pediatric	Female	>5-18	Yes		No growth	No growth		False pos & Non bacteraemia	No	No	No	8	Alive		2	2	4.1	21	Typhoid fever	Salmonella typhi
3-007	Pediatric	Male	>5-18	Yes	NS1 pos	No growth - Dengue pos	No growth			Yes	No	Yes	5	Alive		1	1	2.1	13	DF	DENV-3
3-008	Pediatric	Male	>5-18	Yes		No growth	No growth		False pos & Non bacteraemia	No	No	No	5	Alive		1	3	3.5	47	Pneumonia	Acinetobacter baumanii
3-009	Pediatric	Female	>5-18	Yes		Growth - WHO GLASS	Acinetobacter spp.	1 side growth	Pos Non Salmonella	Yes	No	Yes	9	Alive		2	2	12.2	32	Typhoid fever	Salmonella typhi
3-010	Pediatric	Female	≥1-5	Yes		No growth	No growth		False pos & Non bacteraemia	No	Yes	Yes	2	Alive		2	3	17.5	66	Pneumonia	Influenza A
3-011	Pediatric	Male	≥1-5	Yes		No growth	No growth		False pos & Non bacteraemia	Yes	No	Yes	4	Alive		3	1	21.2	16	Diarrhea	Unidentified
3-012	Pediatric	Female	≥1-5	Yes		No growth	No growth		False pos & Non bacteraemia	Yes	Yes	Yes	6	Death	Septic shock	2	2	17.9	25	Diarrhea Fever	Unidentified
3-013	Pediatric	Female	>5-18	Yes		No growth	No growth		False pos & Non bacteraemia	No	Yes	Yes	7	Alive		2	1	4.4	8	UTI Ginggivitis	Unidentified
3-014	Pediatric	Female	≥1-5	Yes		No growth	No growth		False pos & Non bacteraemia	No	No	No	8	Alive		3	3	19.7	41	UTI	Unidentified
3-015	Pediatric	Female	≥1-5	Yes	NS1 pos	No growth - Dengue pos	No growth			No	No	No	4	Alive		1	1	2.8	20	DF	DENV
3-016	Pediatric	Male	>5-18	Yes	NS1 pos	No growth - Dengue pos	No growth			No	No	No	5	Alive		1	3	1.8	51	DF	DENV
3-017	Pediatric	Male	>5-18	Yes	NS1 pos	No growth - Dengue pos	No growth			No	No	No	4	Alive		1	2	2	42	DHF I URTI	DENV-3
3-018	Pediatric	Male	≥1-5	Yes		No growth	No growth		False pos & Non bacteraemia	No	Yes	Yes	5	Alive		1	2	5.5	31	CAP	RSV
3-019	Pediatric	Female	≥1-5	Yes		Growth - Non WHO GLASS	Enterococcus faecalis	1 side growth	Pos Non Salmonella	No	Yes	Yes	5	Alive		2	1	13.3	20	Sepsis Diarrhea	Enterococcus faecalis
3-020	Pediatric	Female	≥1-5	Yes		No growth	No growth		False pos & Non bacteraemia	Unknown	No	No	4	Alive		3	1	25.1	14	Sepsis URTI	Influenza A
3-021	Pediatric	Male	>5-18	Yes	NS1 pos	No growth - Dengue pos	No growth			Yes	No	Yes	5	Alive		2	3	4.5	66.5	DF	DENV-3
3-022	Pediatric	Male	>5-18	Yes	NS1 pos	No growth - Dengue pos	No growth			No	No	No	3	Alive		1	2	3.1	29	DHF I	DENV-1
3-023	Pediatric	Male	>5-18	Yes	NS1 pos	No growth - Dengue pos	No growth			Unknown	No	No	5	Alive		1	3	2.5	41	DHF I	DENV-1
3-024	Pediatric	Female	≥1-5	Yes	NS1 pos	No growth - Dengue pos	No growth			No	No	No	4	Alive		1	3	2.7	42	DF	DENV-3
3-025	Adult	Female	>18-45	Yes		No growth	No growth		False pos & Non bacteraemia	No	No	No	2	Alive		2		4.8	Not Done	Intra abdominal mass	Unidentified
3-026	Adult	Female	>18-45	Yes		No growth	No growth		False pos & Non bacteraemia	No	No	No	8	Alive		2	1	9.5	13.3	Miliary TB HIV	Unidentified
3-027	Adult	Male	>18-45	Yes		Growth - WHO GLASS	Staphylococcus aureus	2 sides growth	Pos Non Salmonella	No	No	No	6	Alive		3	1	24.1	6	Sepsis	Staphylococcus aureus
3-028	Adult	Female	>45-65	Yes	NS1 pos	No growth - Dengue pos	No growth			No	No	No	6	Alive		1	3	2.5	55.1	DF	DENV-2
3-029	Adult	Female	>18-45	Yes	NS1 pos	No growth - Dengue pos	No growth			No	No	No	6	Alive		2	2	4.4	17	DHF II	DENV-3
3-030	Adult	Male	>45-65	Yes		Contaminant	CONS	1 side growth	False pos & Non bacteraemia	No	No	No	2	Death	Septic shock	2	3	7	64	Sepsis	Rickettsia typhi
3-031	Adult	Male	>18-45	Yes		No growth	No growth		False pos & Non bacteraemia	No	Yes	Yes	5	Alive		3	1	12.3	6	Leptospirosis	Leptospira
3-032	Adult	Female	>65	Yes		No growth	No growth		False pos & Non bacteraemia	No	No	No	4	Death	Cardiac arrest due to underlying condition	3	2	16.2	26	CAP	Unidentified
3-033	Adult	Male	>18-45	Yes		No growth	No growth		False pos & Non bacteraemia	No	Yes	Yes	15	Alive		2	2	8.4	33	Lung TB	Influenza A
3-034	Adult	Female	>45-65	Yes		Contaminant	CONS	2 sides growth	False pos & Non bacteraemia	No	No	No	4	Alive		3	1	17.5	6.2	Diabetic ulcer	Unidentified
3-035	Adult	Female	>65	Yes		No growth	No growth		False pos & Non bacteraemia	No	Yes	Yes	2	Alive		3	1	10.4	13	Pneumonia	Unidentified
3-036	Adult	Male	>45-65	Yes		No growth	No growth		False pos & Non bacteraemia	No	No	No	7	Alive		3	1	14.7	5.7	Leptospirosis	Leptospira
3-037	Adult	Female	>18-45	Yes		Growth - WHO GLASS	Staphylococcus aureus	1 side growth	Pos Non Salmonella	No	No	No	4	Death	Septic shock	2	1	8.7	12	Sepsis	Staphylococcus aureus
3-038	Adult	Male	>18-45	Yes	NS1 pos	No growth - Dengue pos	No growth			No	Yes	Yes	3	Alive		1	1	2.9	14.6	DF	DENV-3
3-039	Adult	Female	>65	Yes		No growth	No growth		False pos & Non bacteraemia	No	Yes	Yes	7	Alive		3	1	19.4	12	CAP AKI	Unidentified
3-040	Adult	Female	>45-65	Yes		No growth	No growth		False pos & Non bacteraemia	No	Yes	Yes	1	Alive		3	1	27.2	7.1	Sepsis CAP	Unidentified
3-041	Adult	Female	>45-65	Yes		No growth	No growth		False pos & Non bacteraemia	No	Yes	Yes	7	Alive		3	1	47.8	2	Sepsis CAP	Streptococcus pneumoniae
3-042	Adult	Male	>45-65	Yes		No growth	No growth		False pos & Non bacteraemia	No	Yes	Yes	10	Alive		3	2	10.4	22.3	Typhoid fever	Rickettsia typhi
3-043	Adult	Male	>45-65	Yes		Contaminant	CONS	1 side growth	False pos & Non bacteraemia	No	Yes	Yes	3	Alive		1	2	1.1	28.7	Pansitopenia	Unidentified
3-044	Adult	Female	>18-45	Yes		No growth	No growth		False pos & Non bacteraemia	No	Yes	Yes	2	Alive		3	1	25.1	10	CAP Granulosytic Leukemia	Unidentified
3-045	Adult	Male	>18-45	Yes		Contaminant	CONS	1 side growth	False pos & Non bacteraemia	No	Yes	Yes	2	Alive		2	1	7.9	8	Lung TB	Unidentified
3-046	Adult	Female	>18-45	Yes		No growth	No growth		False pos & Non bacteraemia	No	Yes	Yes	2	Alive		3	1	36.6	11	Neoplasma of pancreas	Unidentified
3-047	Adult	Female	>45-65	Yes		No growth	No growth		False pos & Non bacteraemia	No	Yes	Yes	3	Alive		3	1	21.6	2	Pneumonia	Unidentified
3-048	Adult	Female	>45-65	Yes		No growth	No growth		False pos & Non bacteraemia	No	Yes	Yes	1	Alive		1	2	2	30	CAP	Klebsiella pneumoniae
3-049	Adult	Male	>18-45	Yes		No growth	No growth		False pos & Non bacteraemia	No	Yes	Yes	9	Alive		2	2	6.4	22	Viral infection	Rickettsia typhi
3-050	Adult	Female	>65	Yes		No growth	No growth		False pos & Non bacteraemia	No	No	No	4	Alive		3	1	34.4	5	Sepsis Bronchiectasis	Unidentified
3-051	Adult	Female	>45-65	Yes		No growth	No growth		False pos & Non bacteraemia	No	Yes	Yes	1	Death	Respiratory failure type 2	3	3	12.5	78.6	CAP Leptospirosis	Unidentified
3-052	Adult	Female	>18-45	Yes		No growth	No growth		False pos & Non bacteraemia	No	No	No	4	Alive		3	1	23.5	8	UTI	Unidentified
3-053	Adult	Male	>18-45	Yes		No growth	No growth		False pos & Non bacteraemia	No	Yes	Yes	5	Death	Respiratory failure	3		17.3	Not Done	CAP, encephalitis UTI	Unidentified
3-054	Adult	Male	>18-45	Yes		No growth	No growth		False pos & Non bacteraemia	No	Yes	Yes	13	Death	Shock Cardiogenic	2	1	7.5	10	Meningoencephalitis	Rickettsia typhi
3-055	Adult	Male	>18-45	Yes	NS1 pos	No growth - Dengue pos	No growth			No	No	No	4	Alive		2	2	5.1	21.7	DF	DENV-3
3-056	Adult	Male	>18-45	Yes	NS1 pos	No growth - Dengue pos	No growth			No	No	No	4	Alive		1	3	3.7	50.3	DF	DENV
3-057	Adult	Male	>18-45	Yes		No growth	No growth		False pos & Non bacteraemia	No	No	No	6	Alive		2	2	5.8	16	Typhoid fever	SEOUL VIRUS
3-058	Adult	Female	>18-45	Yes	NS1 pos	No growth - Dengue pos	No growth			No	No	No	6	Alive		1	3	2.1	64	DHF I	DENV-3
3-059	Adult	Male	>65	Yes		No growth	No growth		False pos & Non bacteraemia	No	Yes	Yes	2	Alive		3	1	23.7	11	CAP	Unidentified
3-060	Adult	Male	>65	Yes		No growth	No growth		False pos & Non bacteraemia	No	Yes	Yes	3	Death	Cardiac arrest	3	1	21.3	2	Sepsis	Influenza B
3-061	Adult	Female	>45-65	Yes		No growth	No growth		False pos & Non bacteraemia	No	Yes	Yes	3	Death	Unknown	2	1	8.6	13	Pleuritis Tuberculosis (??)	RSV
3-062	Adult	Male	>18-45	Yes	NS1 pos	No growth - Dengue pos	No growth			No	No	No	3	Alive		1	2	2.7	20.5	DF GEA	DENV-1
3-063	Adult	Male	>18-45	Yes		No growth	No growth		False pos & Non bacteraemia	Yes	Yes	Yes	0	Alive		2	2	6.2	23	Hemoptoe (??)	Unidentified
3-064	Adult	Female	>18-45	Yes		No growth	No growth		False pos & Non bacteraemia	No	No	No	6	Alive		1	2	2.5	18	Tonsilitis Pharyngitis	Unidentified
3-065	Adult	Female	>18-45	Yes	NS1 pos	No growth - Dengue pos	No growth			No	No	No	4	Alive		1	1	1.8	13	DHF I	DENV-1
4-001	Pediatric	Male	≥1-5	Yes		No growth	No growth		False pos & Non bacteraemia	No	No	No	4	Alive		2	3	10.7	38	Febrile convulsion Diarrhea	Amoeba
4-002	Pediatric	Male	≥1-5	Yes		No growth	No growth		False pos & Non bacteraemia	No	No	No	2	Alive		2	1	6.3	24	Diarrhea	Norovirus II
4-003	Pediatric	Female	>5-18	Yes		No growth	No growth		False pos & Non bacteraemia	Yes	No	Yes	5	Alive		2		5.3	Not Done	Chikungunya	Rickettsia typhi
4-004	Pediatric	Female	>5-18	Yes	NS1 pos	No growth - Dengue pos	No growth			Yes	No	Yes	3	Alive		2		4.9	Not Done	DHF I	DENV-4
4-005	Pediatric	Male	>5-18	Yes		No growth	No growth		False pos & Non bacteraemia	Yes	Yes	Yes	3	Alive		3	1	14.8	15	Appendicitis	Unidentified
4-006	Pediatric	Male	>5-18	Yes		No growth	No growth		False pos & Non bacteraemia	Yes	No	Yes	6	Alive		1		4.5	Not Done	Morbili	Measles virus
4-007	Pediatric	Male	≥1-5	Yes		No growth	No growth		False pos & Non bacteraemia	Yes	Yes	Yes	5	Alive		2		14.2	Not Done	Typhoid fever	Unidentified
4-008	Pediatric	Female	≥1-5	Yes		No growth	No growth		False pos & Non bacteraemia	Unknown	Yes	Yes	2	Alive		2	1	8.7	15	Febrile convulsion	Unidentified
4-009	Pediatric	Female	≥1-5	Yes		No growth	No growth		False pos & Non bacteraemia	No	Yes	Yes	8	Alive		3	3	18.7	41	Febrile convulsion	Influenza A H3N2
4-010	Pediatric	Male	>5-18	Yes		No growth	No growth		False pos & Non bacteraemia	No	No	No	8	Death	HIV	2	1	5.4	15	HIV	Unidentified
4-011	Pediatric	Male	>5-18	Yes		No growth	No growth		False pos & Non bacteraemia	Yes	No	Yes	9	Alive		2	1	6.8	20	GEA	Influenza A
4-012	Pediatric	Male	>5-18	Yes		No growth	No growth		False pos & Non bacteraemia	Unknown	No	No	8	Alive		2	2	7.3	32	Typhoid fever	Salmonella typhi
4-013	Pediatric	Male	≥1-5	Yes	NS1 pos	No growth - Dengue pos	No growth			Unknown	No	No	1	Alive		2	2	9.9	27	Febrile convulsion DF	DENV-1
4-014	Pediatric	Male	≥1-5	Yes	NS1 pos	No growth - Dengue pos	No growth			Yes	No	Yes	5	Alive		1	3	3.2	60	DHF I	DENV
4-015	Pediatric	Male	>5-18	Yes	NS1 pos	No growth - Dengue pos	No growth			No	No	No	4	Alive		1	2	2.6	28	DHF II	DENV-3
4-016	Pediatric	Male	>5-18	Yes		No growth	No growth		False pos & Non bacteraemia	Yes	No	Yes	5	Alive		2	2	4.4	20	DHF I	Unidentified
4-017	Pediatric	Male	≥1-5	Yes	NS1 pos	No growth - Dengue pos	No growth			No	No	No	6	Death	Dengue shock syndrome	1		3.8	Not Done	DHF IV	DENV-3
4-018	Pediatric	Female	≥1-5	Yes		No growth	No growth		False pos & Non bacteraemia	No	No	No	4	Alive		3	3	18.5	54	Lung TB UTI	HHV-6
4-019	Pediatric	Female	>5-18	Yes	NS1 pos	No growth - Dengue pos	No growth			Yes	No	Yes	2	Alive		2		6.8	Not Done	DHF I	DENV-3
4-020	Pediatric	Female	>5-18	Yes	NS1 pos	No growth - Dengue pos	No growth			No	No	No	3	Alive		1		1.9	Not Done	DHF IV	DENV-1
4-021	Pediatric	Male	≥1-5	Yes		No growth	No growth		False pos & Non bacteraemia	Yes	Yes	Yes	5	Alive		2		8.1	Not Done	DHF I	Unidentified
4-022	Pediatric	Female	>5-18	Yes		No growth	No growth		False pos & Non bacteraemia	No	Yes	Yes	12	Alive		2	3	7	49	Typhoid fever	Salmonella typhi
4-023	Pediatric	Male	≥1-5	Yes		No growth	No growth		False pos & Non bacteraemia	No	No	No	2	Alive		3	1	29.4	24	GEA	Unidentified
4-024	Pediatric	Male	>5-18	Yes	NS1 pos	No growth - Dengue pos	No growth			No	No	No	4	Alive		1		3.1	Not Done	DHF I	DENV-1
4-025	Pediatric	Male	>5-18	Yes	NS1 pos	No growth - Dengue pos	No growth			Yes	No	Yes	5	Alive		1		4.1	Not Done	DHF II	DENV-2
4-026	Pediatric	Female	>5-18	Yes	NS1 pos	No growth - Dengue pos	No growth			No	No	No	3	Alive		1		2.9	Not Done	DHF I	DENV-1
4-027	Pediatric	Female	≥1-5	Yes		No growth	No growth		False pos & Non bacteraemia	Yes	No	Yes	4	Alive		1	2	4.7	28	Viral infection	Influenza A
4-028	Pediatric	Female	≥1-5	Yes		No growth	No growth		False pos & Non bacteraemia	No	No	No	4	Alive		2		15.4	Not Done	Febrile convulsion	Unidentified
4-029	Pediatric	Male	≥1-5	Yes		No growth	No growth		False pos & Non bacteraemia	Yes	No	Yes	8	Alive		2		13.2	Not Done	Febrile convulsion	Streptococcus pneumoniae
4-030	Pediatric	Male	>5-18	Yes		No growth	No growth		False pos & Non bacteraemia	Yes	Yes	Yes	6	Alive		1		3.4	Not Done	Lung TB UTI	Unidentified
4-031	Pediatric	Male	≥1-5	Yes		No growth	No growth		False pos & Non bacteraemia	Yes	No	Yes	8	Alive		2	2	8.7	39	Typhoid fever	Influenza A
4-032	Pediatric	Male	>5-18	Yes		No growth	No growth		False pos & Non bacteraemia	Yes	No	Yes	7	Alive		2		5.4	Not Done	Typhoid fever URTI	Influenza A
4-033	Pediatric	Male	≥1-5	Yes		No growth	No growth		False pos & Non bacteraemia	Yes	No	Yes	8	Alive		2	3	13	55	Typhoid fever URTI	Unidentified
4-034	Pediatric	Female	≥1-5	Yes		No growth	No growth		False pos & Non bacteraemia	No	No	No	4	Alive		2	3	12.5	50	Bronchiolitis	Unidentified
4-035	Pediatric	Female	≥1-5	Yes		No growth	No growth		False pos & Non bacteraemia	Yes	Yes	Yes	12	Alive		3	3	45.8	44	Bronchopneumonia	Unidentified
4-036	Pediatric	Female	≥1-5	Yes		No growth	No growth		False pos & Non bacteraemia	Unknown	No	No	4	Alive		2	2	6.6	26	Laryngitis	Unidentified
4-037	Pediatric	Male	≥1-5	Yes		No growth	No growth		False pos & Non bacteraemia	Unknown	No	No	6	Alive		1		4.3	Not Done	Typhoid fever	Unidentified
4-038	Pediatric	Male	>5-18	Yes		No growth	No growth		False pos & Non bacteraemia	No	No	No	4	Alive		2	3	7.6	43	GEA	Unidentified
4-039	Pediatric	Male	>5-18	Yes	NS1 pos	No growth - Dengue pos	No growth			No	No	No	5	Alive		1		2.3	Not Done	DHF I	DENV-3
4-040	Pediatric	Male	≥1-5	Yes	NS1 pos	No growth - Dengue pos	No growth			No	No	No	4	Alive		1	1	5.7	21	DHF III Diarrhea	DENV-3
4-041	Pediatric	Male	>5-18	Yes		No growth	No growth		False pos & Non bacteraemia	No	No	No	3	Alive		1		3.5	Not Done	Viral infection	Unidentified
4-042	Pediatric	Female	>5-18	Yes		No growth	No growth		False pos & Non bacteraemia	Yes	No	Yes	8	Alive		2		6.3	Not Done	UTI	Salmonella typhi
4-043	Pediatric	Male	>5-18	Yes	NS1 pos	No growth - Dengue pos	No growth			No	No	No	4	Alive		1		3.6	Not Done	DHF I	DENV
4-044	Pediatric	Female	>5-18	Yes	NS1 pos	No growth - Dengue pos	No growth			No	No	No	5	Alive		1		4.2	Not Done	DHF I	DENV-2
4-045	Pediatric	Male	≥1-5	Yes	NS1 pos	No growth - Dengue pos	No growth			Yes	No	Yes	8	Alive		1		4.9	Not Done	DF GEA	DENV-3
4-046	Pediatric	Female	≥1-5	Yes		No growth	No growth		False pos & Non bacteraemia	Unknown	No	No	11	Alive		2		9.1	Not Done	Morbili	Measles virus
4-047	Pediatric	Female	>5-18	Yes	NS1 pos	No growth - Dengue pos	No growth			No	No	No	3	Alive		2		5.5	Not Done	DHF I URTI	DENV-3
4-048	Pediatric	Female	>5-18	Yes		No growth	No growth		False pos & Non bacteraemia	Yes	Yes	Yes	3	Alive		2		10.5	Not Done	Febrile convulsion URTI	Unidentified
4-049	Pediatric	Male	>5-18	Yes	NS1 pos	No growth - Dengue pos	No growth			No	No	No	2	Alive		2		7.6	Not Done	DF	DENV-3
4-050	Pediatric	Male	>5-18	Yes		No growth	No growth		False pos & Non bacteraemia	Yes	No	Yes	3	Alive		2	1	11.4	8	URTI	Influenza B
4-051	Pediatric	Female	>5-18	Yes	NS1 pos	No growth - Dengue pos	No growth			No	No	No	4	Alive		1		2.1	Not Done	DHF I	DENV-3
4-052	Pediatric	Female	>5-18	Yes	NS1 pos	No growth - Dengue pos	No growth			No	No	No	4	Alive		2		4.6	Not Done	DF	DENV-1
4-053	Pediatric	Male	>5-18	Yes	NS1 pos	No growth - Dengue pos	No growth			No	No	No	4	Alive		1	3	2	71	DF	DENV-3
4-054	Pediatric	Male	>5-18	Yes	NS1 pos	No growth - Dengue pos	No growth			No	No	No	6	Alive		1		3.5	Not Done	DF	DENV-2
4-055	Pediatric	Male	>5-18	Yes	NS1 pos	No growth - Dengue pos	No growth			No	No	No	4	Alive		2		4.9	Not Done	DHF I	DENV-4
4-056	Pediatric	Male	≥1-5	Yes	NS1 pos	No growth - Dengue pos	No growth			No	No	No	5	Alive		1		4.2	Not Done	DHF I	DENV-2
4-057	Pediatric	Female	≥1-5	Yes		No growth	No growth		False pos & Non bacteraemia	No	Yes	Yes	4	Alive		2	2	17	28	Tonsilitis	Unidentified
4-058	Pediatric	Female	≥1-5	Yes		No growth	No growth		False pos & Non bacteraemia	No	No	No	6	Alive		1	1	4.7	20	Morbili	Measles virus
4-059	Pediatric	Male	>5-18	Yes	NS1 pos	No growth - Dengue pos	No growth			No	No	No	4	Alive		1		2.5	Not Done	DHF I	DENV-4
4-060	Pediatric	Female	>5-18	Yes	NS1 pos	No growth - Dengue pos	No growth			No	No	No	3	Alive		2		7	Not Done	DHF I	DENV-2
4-061	Pediatric	Female	≥1-5	Yes		No growth	No growth		False pos & Non bacteraemia	Yes	Yes	Yes	3	Alive		3	2	24.4	33	Lung TB	Streptococcus pneumoniae
4-062	Pediatric	Male	>5-18	Yes		No growth	No growth		False pos & Non bacteraemia	No	Yes	Yes	4	Alive		3	1	15.6	6	Dysentri	Unidentified
4-063	Pediatric	Female	>5-18	Yes		No growth	No growth		False pos & Non bacteraemia	No	No	No	2	Death	Sepsis, respiratory failure	2	1	11.5	23	Sepsis	Unidentified
4-064	Pediatric	Male	>5-18	Yes	NS1 pos	No growth - Dengue pos	No growth			No	No	No	6	Alive		1		2.7	Not Done	DHF I	DENV-3
4-065	Pediatric	Male	>5-18	Yes	NS1 pos	No growth - Dengue pos	No growth			No	No	No	3	Alive		1	2	3	22	Typhoid fever DHF I	DENV-2
4-066	Adult	Male	>45-65	Yes		No growth	No growth		False pos & Non bacteraemia	Yes	No	Yes	9	Alive		3		13.1	Not Done	Pancreatitis Cholecystitis	Rickettsia typhi
4-067	Adult	Female	>18-45	Yes		Growth - WHO GLASS	Escherichia coli	2 sides growth	Pos Non Salmonella	Yes	Yes	Yes	0	Alive		3	1	14	3	UTI	Escherichia coli
4-068	Adult	Male	>18-45	Yes	NS1 pos	No growth - Dengue pos	No growth			No	No	No	6	Alive		2		7	Not Done	DHF I	DENV-1
4-069	Adult	Male	>18-45	Yes	NS1 pos	No growth - Dengue pos	No growth			No	No	No	3	Alive		2	2	4.2	20	DF	DENV-3
4-070	Adult	Female	>18-45	Yes	NS1 pos	No growth - Dengue pos	No growth			No	No	No	4	Alive		1	2	2.6	25	DHF II	DENV-3
4-071	Adult	Male	>45-65	Yes		No growth	No growth		False pos & Non bacteraemia	Unknown	No	No	6	Alive		2	1	6.6	7	DHF I	Leptospira
4-072	Adult	Male	>45-65	Yes		No growth	No growth		False pos & Non bacteraemia	Yes	Yes	Yes	15	Alive		3	2	10.8	33	Lung TB	Mycobacterium tuberculosis
4-073	Adult	Male	>18-45	Yes		No growth	No growth		False pos & Non bacteraemia	No	No	No	8	Alive		2	2	5.5	26	Hepatitis A	Hepatitis A
4-074	Adult	Female	>18-45	Yes		No growth	No growth		False pos & Non bacteraemia	No	Yes	Yes	6	Alive		3		15	Not Done	Typhoid fever	Unidentified
4-075	Adult	Male	>18-45	Yes		No growth	No growth		False pos & Non bacteraemia	No	No	No	8	Alive		3	2	10	20	Typhoid fever	Rickettsia typhi
4-076	Adult	Female	>45-65	Yes		No growth	No growth		False pos & Non bacteraemia	No	Yes	Yes	2	Alive		2	1	7.9	11	Lung TB	Influenza A
4-077	Adult	Male	>18-45	Yes		No growth	No growth		False pos & Non bacteraemia	No	Yes	Yes	2	Death	Hepatic Encephalitis, HIV	1	1	3.2	10	HIV Chestpain	Unidentified
4-078	Adult	Male	>18-45	Yes		No growth	No growth		False pos & Non bacteraemia	Yes	No	Yes	8	Alive		2		4.9	Not Done	DHF I	DENV
5-001	Pediatric	Female	≥1-5	Yes		Growth - WHO GLASS	Salmonella spp.	2 sides growth	Pos Salmonella	Yes	No	Yes	9	Alive		1	3	4.9	34.7	Typhoid fever	Salmonella typhi
5-002	Pediatric	Female	≥1-5	Yes		No growth	No growth		False pos & Non bacteraemia	Yes	No	Yes	3	Alive		2	3	12.7	35.4	Pharyngitis	Influenza A
5-003	Pediatric	Male	>5-18	Yes		No growth	No growth		False pos & Non bacteraemia	Yes	No	Yes	6	Alive		2	2	6.4	29.7	Hepatitis A	Hepatitis A
5-004	Pediatric	Male	>5-18	Yes		Considered as contaminant	Candida pelliculosa	1 side growth	False pos & Non bacteraemia	No	Yes	Yes	3	Alive		3	1	15.3	19.9	Tonsilopharyngitis	Unidentified
5-005	Pediatric	Female	>5-18	Yes		No growth	No growth		False pos & Non bacteraemia	No	No	No	3	Alive		2	1	8.8	14.8	URTI	Influenza B
5-006	Pediatric	Male	>5-18	Yes		No growth	No growth		False pos & Non bacteraemia	No	No	No	3	Alive		2	2	5.4	17.7	DF	Unidentified
5-007	Pediatric	Female	>5-18	Yes		Growth - WHO GLASS	Salmonella spp.	1 side growth	Pos Salmonella	Unknown	No	No	10	Alive		2	1	5.8	21	Typhoid fever	Salmonella typhi
5-008	Pediatric	Female	>5-18	Yes		No growth	No growth		False pos & Non bacteraemia	No	Yes	Yes	6	Alive		3	1	13.7	23.9	Typhoid fever	Unidentified
5-009	Pediatric	Male	>5-18	Yes		No growth	No growth		False pos & Non bacteraemia	Unknown	No	No	8	Death	Sepsis	2	1	8.5	8.6	CAP	HIV
5-010	Pediatric	Male	>5-18	Yes	NS1 pos	No growth - Dengue pos	No growth			No	No	No	3	Alive		1	1	1.7	22	DHF I	DENV-3
5-011	Pediatric	Female	≥1-5	Yes		Contaminant	CONS	1 side growth	False pos & Non bacteraemia	No	No	No	2	Alive		2	1	11.3	21.7	Febrile convulsion	Unidentified
5-012	Pediatric	Male	>5-18	Yes		No growth	No growth		False pos & Non bacteraemia	No	No	No	2	Alive		2	1	9.9	17	Diarrhea	Unidentified
5-013	Pediatric	Male	>5-18	Yes		No growth	No growth		False pos & Non bacteraemia	Yes	No	Yes	1	Alive		3	1	20.6	23.5	SNA	Unidentified
5-014	Pediatric	Female	>5-18	Yes		No growth	No growth		False pos & Non bacteraemia	No	Yes	Yes	14	Alive		3	1	16.8	9.3	Typhoid fever	Streptococcus pneumoniae
5-015	Pediatric	Female	>5-18	Yes		Growth - WHO GLASS	Streptococcus pneumoniae	2 sides growth	Pos Non Salmonella	No	No	No	2	Death	Unknown	3	1	30.6	4.2	Myelodisplasia syndrome	Streptococcus pneumoniae
5-016	Pediatric	Male	≥1-5	Yes		No growth	No growth		False pos & Non bacteraemia	Unknown	Yes	Yes	8	Alive		2	2	8.1	30.2	CAP	Unidentified
5-017	Pediatric	Male	>5-18	Yes		No growth	No growth		False pos & Non bacteraemia	Yes	Yes	Yes	14	Alive		3	2	14	19.3	Typhoid fever	Unidentified
5-018	Pediatric	Male	≥1-5	Yes		No growth	No growth		False pos & Non bacteraemia	No	No	No	1	Alive		2	1	11	9.4	Diarrhea	Unidentified
5-019	Pediatric	Female	≥1-5	Yes		No growth	No growth		False pos & Non bacteraemia	No	No	No	2	Alive		2	1	12.6	14.4	CAP	Unidentified
5-020	Pediatric	Female	≥1-5	Yes		No growth	No growth		False pos & Non bacteraemia	Yes	No	Yes	9	Alive		1	2	5.1	32.4	CAP	Unidentified
5-021	Pediatric	Female	>5-18	Yes		No growth	No growth		False pos & Non bacteraemia	Yes	Yes	Yes	2	Alive		3	1	15.8	11.3	Pharyngitis	Unidentified
5-022	Pediatric	Female	≥1-5	Yes	NS1 pos	No growth - Dengue pos	No growth			No	No	No	2	Alive		2	1	13.2	11.4	DHF II	DENV-3
5-023	Pediatric	Female	≥1-5	Yes	NS1 pos	No growth - Dengue pos	No growth			Yes	No	Yes	5	Alive		1	3	1.8	59.9	DF	DENV
5-024	Pediatric	Male	>5-18	Yes	NS1 pos	No growth - Dengue pos	No growth			Yes	No	Yes	5	Alive		1	2	2.6	24	DHF I	DENV
5-025	Pediatric	Male	>5-18	Yes		No growth	No growth		False pos & Non bacteraemia	Yes	Yes	Yes	4	Alive		3	1	25	8.7	Tonsilopharyngitis	Unidentified
5-026	Pediatric	Female	>5-18	Yes		No growth	No growth		False pos & Non bacteraemia	Yes	No	Yes	6	Alive		1	3	4	33.6	Pharyngitis	Influenza B
5-027	Pediatric	Male	>5-18	Yes		No growth	No growth		False pos & Non bacteraemia	Unknown	No	No	4	Alive		2	2	7	19.6	Pharyngitis	Influenza B
5-028	Pediatric	Female	>5-18	Yes		No growth	No growth		False pos & Non bacteraemia	Yes	No	Yes	2	Alive		2	1	7.5	9.2	Pharyngitis	Chikungunya
5-029	Pediatric	Male	>5-18	Yes		No growth	No growth		False pos & Non bacteraemia	Unknown	No	No	6	Alive		2	1	9.3	9.3	Tonsilitis Pharyngitis	Influenza B
5-030	Pediatric	Male	>5-18	Yes		No growth	No growth		False pos & Non bacteraemia	Yes	No	Yes	4	Alive		1	1	3.8	11.5	Pharyngitis	Leptospira
5-031	Pediatric	Male	≥1-5	Yes	NS1 pos	No growth - Dengue pos	No growth			Yes	No	Yes	3	Alive		1	1	4.8	24	DF	DENV-1
5-032	Pediatric	Female	>5-18	Yes	NS1 pos	No growth - Dengue pos	No growth			No	No	No	6	Alive		1	3	2.5	56.3	DF	DENV
5-033	Pediatric	Female	>5-18	Yes		No growth	No growth		False pos & Non bacteraemia	Yes	Yes	Yes	8	Alive		2	2	10.9	27.6	Pharyngitis	Salmonella typhi
5-034	Pediatric	Male	>5-18	Yes		No growth	No growth		False pos & Non bacteraemia	Yes	No	Yes	3	Alive		2	1	10.2	11.8	Tonsilitis	Unidentified
5-035	Pediatric	Male	≥1-5	Yes		No growth	No growth		False pos & Non bacteraemia	No	Yes	Yes	1	Alive		2	1	12.9	12.1	Tonsilopharyngitis Diarrhea	Unidentified
5-036	Pediatric	Female	>5-18	Yes	NS1 pos	No growth - Dengue pos	No growth			Yes	No	Yes	4	Alive		1	1	4.4	23	DHF I	DENV-1
5-037	Pediatric	Female	≥1-5	Yes		No growth	No growth		False pos & Non bacteraemia	Yes	Yes	Yes	2	Alive		2	1	5.8	22.7	Tonsilopharyngitis	chikungunya
5-038	Pediatric	Female	>5-18	Yes	NS1 pos	No growth - Dengue pos	No growth			No	No	No	4	Alive		1	3	2.5	58.1	DHF I	DENV-1
5-039	Pediatric	Male	>5-18	Yes	NS1 pos	No growth - Dengue pos	No growth			Yes	No	Yes	4	Alive		1	2	2.3	19.8	DHF I	DENV-1
5-040	Pediatric	Female	>5-18	Yes	NS1 pos	No growth - Dengue pos	No growth			No	No	No	2	Alive		2	1	4.8	10.1	DHF I	DENV-3
5-041	Pediatric	Male	≥1-5	Yes	NS1 pos	No growth - Dengue pos	No growth			No	No	No	3	Alive		2	1	7.4	17.8	DF	DENV-1
5-042	Pediatric	Male	>5-18	Yes		No growth	No growth		False pos & Non bacteraemia	No	Yes	Yes	15	Alive		3	1	30.1	9.7	Lung TB CAP	Influenza A
5-043	Pediatric	Female	>5-18	Yes		No growth	No growth		False pos & Non bacteraemia	No	No	No	3	Alive		1	2	3.8	27.2	DHF I	DENV
5-044	Pediatric	Female	>5-18	Yes	NS1 pos	No growth - Dengue pos	No growth			No	No	No	3	Alive		1	1	3.5	10.1	DHF II	DENV-4
5-045	Pediatric	Female	>5-18	Yes	NS1 pos	No growth - Dengue pos	No growth			No	No	No	3	Alive		1	1	2.5	21.5	DF	DENV-4
5-046	Pediatric	Female	>5-18	Yes		No growth	No growth		False pos & Non bacteraemia	No	No	No	6	Alive		1	2	2.8	30.1	DHF II Typhoid fever	DENV
5-047	Pediatric	Female	>5-18	Yes	NS1 pos	No growth - Dengue pos	No growth			No	No	No	2	Alive		2	1	7.4	6.7	DF	DENV-3
5-048	Pediatric	Female	>5-18	Yes		No growth	No growth		False pos & Non bacteraemia	No	No	No	4	Alive		2	1	4.1	15.1	DHF I	DENV
5-049	Pediatric	Male	>5-18	Yes		No growth	No growth		False pos & Non bacteraemia	No	No	No	5	Alive		1	2	3.5	34	DHF II	DENV
5-050	Pediatric	Female	>5-18	Yes	NS1 pos	No growth - Dengue pos	No growth			No	No	No	2	Alive		2	1	5.3	10	DHF II	DENV-2
5-051	Pediatric	Female	>5-18	Yes	NS1 pos	No growth - Dengue pos	No growth			No	No	No	5	Alive		1	2	2.5	24.5	DHF II	DENV-4
5-052	Pediatric	Male	>5-18	Yes	NS1 pos	No growth - Dengue pos	No growth			Yes	No	Yes	5	Alive		1	2	3.4	26.1	DF	DENV-3
5-053	Pediatric	Female	≥1-5	Yes		No growth	No growth		False pos & Non bacteraemia	No	No	No	2	Alive		2	1	14.8	3.2	Diarrhea	DENV
5-054	Adult	Female	>45-65	Yes		No growth	No growth		False pos & Non bacteraemia	No	No	No	8	Alive		3	1	14.8	7.5	Typhoid fever CAP	Unidentified
5-055	Adult	Male	>65	Yes		No growth	No growth		False pos & Non bacteraemia	No	No	No	3	Alive		2	1	6.2	11.3	Enteritis Haemoorhoid	Unidentified
5-056	Adult	Female	>45-65	Yes		No growth	No growth		False pos & Non bacteraemia	No	No	No	1	Alive		3	2	17	26.1	CAP GEA	Influenza A
5-057	Adult	Female	>18-45	Yes		Growth - WHO GLASS	Salmonella spp.	2 sides growth	Pos Salmonella	No	No	No	4	Alive		1	2	3.8	18.5	Typhoid fever	Salmonella typhi
5-058	Adult	Male	>18-45	Yes		No growth	No growth		False pos & Non bacteraemia	No	Yes	Yes	1	Death	Unknown	1	3	3.2	56.7	Pansitopenia Typhoid fever	Unidentified
5-059	Adult	Female	>18-45	Yes		No growth	No growth		False pos & Non bacteraemia	No	Yes	Yes	8	Alive		2	1	9.9	7.5	CAP Typhoid fever	Unidentified
5-060	Adult	Female	>18-45	Yes	NS1 pos	No growth - Dengue pos	No growth			No	No	No	5	Alive		1	3	3.6	54	DHF I	DENV-3
5-061	Adult	Male	>18-45	Yes		No growth	No growth		False pos & Non bacteraemia	No	No	No	3	Alive		3	1	20.7	15.1	Lung TB CAP	Unidentified
5-062	Adult	Male	>45-65	Yes		No growth	No growth		False pos & Non bacteraemia	No	No	No	no data	Alive		3	1	21.4	11.3	Lung TB	Mycobacterium tuberculosis
5-063	Adult	Male	>18-45	Yes		No growth	No growth		False pos & Non bacteraemia	No	No	No	8	Alive		3	1	21.7	6.6	Obstructive icterus	Unidentified
5-064	Adult	Female	>45-65	Yes		No growth	No growth		False pos & Non bacteraemia	No	No	No	4	Alive		3	1	14.1	9.8	Hepatitis	Rickettsia typhi
5-065	Adult	Female	>18-45	Yes		No growth	No growth		False pos & Non bacteraemia	No	Yes	Yes	2	Alive		3	1	10.2	9.2	PID	Unidentified
5-066	Adult	Male	>18-45	Yes		No growth	No growth		False pos & Non bacteraemia	No	Yes	Yes	3	Alive		3	1	25.9	15.2	CAP	Unidentified
5-067	Adult	Female	>18-45	Yes		No growth	No growth		False pos & Non bacteraemia	No	Yes	Yes	2	Alive		2	1	8.3	13.4	Tonsilopharyngitis	Influenza A
5-068	Adult	Male	>18-45	Yes		No growth	No growth		False pos & Non bacteraemia	No	No	No	3	Alive		3	2	14.4	25.9	UTI	Unidentified
5-069	Adult	Female	>18-45	Yes		No growth	No growth		False pos & Non bacteraemia	No	No	No	2	Alive		3	1	10.6	5.5	Typhoid fever	Influenza A
5-070	Adult	Male	>18-45	Yes		No growth	No growth		False pos & Non bacteraemia	Yes	Yes	Yes	5	Alive		2	1	6.7	9.8	Typhoid fever	Measles virus
5-071	Adult	Male	>45-65	Yes		No growth	No growth		False pos & Non bacteraemia	No	Yes	Yes	1	Alive		1	2	3.1	21.3	CAP	Unidentified
5-072	Adult	Male	>45-65	Yes		No growth	No growth		False pos & Non bacteraemia	Yes	No	Yes	6	Death	Unknown	3	1	34	6	Ulcer Diabetic	Enterococcus avium
5-073	Adult	Male	>65	Yes		No growth	No growth		False pos & Non bacteraemia	No	No	No	2	Alive		3	1	15.4	6.5	CAP	Unidentified
5-074	Adult	Male	>18-45	Yes		No growth	No growth		False pos & Non bacteraemia	Unknown	No	No	8	Alive		3	1	16.2	10	Lung TB Typhoid fever	Mycobacterium tuberculosis
5-075	Adult	Male	>45-65	Yes		No growth	No growth		False pos & Non bacteraemia	No	Yes	Yes	8	Alive		3	1	17	8.1	Ulcer Diabetic	Enterococcus faecalis
5-076	Adult	Male	>18-45	Yes		No growth	No growth		False pos & Non bacteraemia	Unknown	No	No	6	Alive		3	1	12.9	12.6	Lung TB	Influenza B
5-077	Adult	Male	>18-45	Yes		No growth	No growth		False pos & Non bacteraemia	No	No	No	4	Alive		3	1	10.6	11.9	GEA CAP	Leptospira
5-078	Adult	Male	>18-45	Yes		No growth	No growth		False pos & Non bacteraemia	Yes	No	Yes	7	Alive		1	2	1.7	17.1	Typhoid fever	Unidentified
5-079	Adult	Male	>18-45	Yes		Considered as contaminant	Pantoea spp.	1 side growth	False pos & Non bacteraemia	No	No	No	11	Alive		3	1	14.8	5.3	HIV	Unidentified
5-080	Adult	Female	>18-45	Yes		Contaminant	CONS	1 side growth	False pos & Non bacteraemia	No	No	No	5	Alive		3	1	20.1	15	DHF I	DENV
5-081	Adult	Male	>18-45	Yes	NS1 pos	Contaminant - Dengue Pos	CONS			No	No	No	3	Alive		2	1	4.4	15.3	DHF II	DENV-3
5-082	Adult	Female	>45-65	Yes		No growth	No growth		False pos & Non bacteraemia	No	No	No	4	Alive		3	1	10.5	11.5	UTI	Unidentified
5-083	Adult	Male	>18-45	Yes	NS1 pos	No growth - Dengue pos	No growth			No	No	No	3	Alive		2	1	6.4	9.9	DHF II	DENV-3
5-084	Adult	Male	>18-45	Yes		No growth	No growth		False pos & Non bacteraemia	No	Yes	Yes	10	Alive		2	2	7.3	18.9	Typhoid fever	Salmonella typhi
5-085	Adult	Male	>18-45	Yes		No growth	No growth		False pos & Non bacteraemia	No	No	No	4	Alive		2	2	5.1	18.4	Typhoid fever DHF I	Rickettsia typhi
5-086	Adult	Male	>18-45	Yes		No growth	No growth		False pos & Non bacteraemia	Unknown	No	No	5	Alive		2	1	4.8	12.9	Morbili Typhoid fever	Measles virus
5-087	Adult	Female	>18-45	Yes	NS1 pos	No growth - Dengue pos	No growth			No	No	No	2	Alive		2	1	7.7	8.3	DHF I	DENV-3
5-088	Adult	Male	>18-45	Yes		No growth	No growth		False pos & Non bacteraemia	Yes	No	Yes	3	Alive		3	1	15.6	7.3	Abses hepar Abses lien	Unidentified
5-089	Adult	Male	>18-45	Yes		Growth - WHO GLASS	Salmonella spp.	2 sides growth	Pos Salmonella	No	No	No	3	Alive		3	1	11.5	14.9	Typhoid fever	Salmonella typhi
5-090	Adult	Female	>45-65	Yes		No growth	No growth		False pos & Non bacteraemia	No	No	No	8	Death	Septic Shock	3	1	25.6	9	DM Cellulitis	Unidentified
5-091	Adult	Male	>18-45	Yes		No growth	No growth		False pos & Non bacteraemia	Yes	No	Yes	4	Alive		2	2	5.8	19.9	Typhoid fever DHF I	Chikungunya
5-092	Adult	Female	>18-45	Yes		No growth	No growth		False pos & Non bacteraemia	No	No	No	7	Alive		3	1	11.1	13.9	Lung TB	Mycobacterium tuberculosis
5-093	Adult	Male	>45-65	Yes		Growth - WHO GLASS	Klebsiella pneumoniae	2 sides growth	Pos Non Salmonella	Yes	No	Yes	4	Alive		3	1	15.3	4.7	Abses hepar	Klebsiella pneumoniae
5-094	Adult	Male	>18-45	Yes	NS1 pos	No growth - Dengue pos	No growth			No	No	No	4	Alive		1	2	2	30.5	DHF II	DENV-2
5-095	Adult	Female	>45-65	Yes		No growth	No growth		False pos & Non bacteraemia	No	Yes	Yes	2	Alive		3	1	19.2	5.4	GEA	Unidentified
5-096	Adult	Male	>18-45	Yes	NS1 pos	No growth - Dengue pos	No growth			Unknown	No	No	6	Alive		2	2	6	24.9	Typhoid fever DHF II	DENV-3
5-097	Adult	Male	>45-65	Yes		No growth	No growth		False pos & Non bacteraemia	No	No	No	no data	Death	Unknown	3	1	10.2	6.8	HIV	Mycobacterium tuberculosis
5-098	Adult	Male	>18-45	Yes	NS1 pos	No growth - Dengue pos	No growth			No	No	No	2	Alive		2	1	6.9	14.9	DHF I	DENV-3
5-099	Adult	Female	>18-45	Yes		No growth	No growth		False pos & Non bacteraemia	Yes	Yes	Yes	15	Alive		3	1	24.7	2.7	PID	Unidentified
5-100	Adult	Female	>18-45	Yes		No growth	No growth		False pos & Non bacteraemia	No	Yes	Yes	3	Alive		3	2	11.3	18.2	Typhoid fever	Salmonella typhi
5-101	Adult	Male	>18-45	Yes		No growth	No growth		False pos & Non bacteraemia	No	No	No	2	Alive		2	2	6.1	19	DHF I	Rickettsia typhi
5-102	Adult	Male	>18-45	Yes	NS1 pos	No growth - Dengue pos	No growth			No	No	No	3	Alive		1	1	3.4	11.9	DHF I	DENV-3
5-103	Adult	Male	>18-45	Yes		No growth	No growth		False pos & Non bacteraemia	No	Yes	Yes	3	Alive		2	2	5.7	24.6	Typhoid fever DHF I	Unidentified
5-104	Adult	Female	>18-45	Yes	NS1 pos	No growth - Dengue pos	No growth			Yes	Yes	Yes	7	Alive		1	2	4	27.3	DHF II Typhoid fever	DENV-3
5-105	Adult	Male	>18-45	Yes		Growth - WHO GLASS	Salmonella spp.	2 sides growth	Pos Salmonella	Yes	No	Yes	3	Alive		2	1	4.6	15.9	Typhoid fever	Salmonella typhi
5-106	Adult	Male	>18-45	Yes		No growth	No growth		False pos & Non bacteraemia	No	Yes	Yes	3	Alive		3	1	27.3	7	CAP Typhoid fever	Influenza B
5-107	Adult	Female	>18-45	Yes		No growth	No growth		False pos & Non bacteraemia	Yes	No	Yes	8	Alive		3	1	13.9	8.4	Abortus imminens	Unidentified
5-108	Adult	Male	>18-45	Yes		No growth	No growth		False pos & Non bacteraemia	Yes	No	Yes	5	Alive		2	1	4.2	10.6	DHF I Fever	Unidentified
5-109	Adult	Male	>45-65	Yes		No growth	No growth		False pos & Non bacteraemia	No	No	No	8	Alive		2	1	7.2	10.9	HIV	Mycobacterium tuberculosis
5-110	Adult	Male	>18-45	Yes	NS1 pos	Contaminant - Dengue Pos	CONS			No	No	No	1	Alive		2	1	6.2	8.2	DF Typhoid fever	DENV-3
5-111	Adult	Male	>18-45	Yes		No growth	No growth		False pos & Non bacteraemia	Unknown	No	No	4	Alive		2	2	4.9	17.9	Morbili Typhoid fever	Measles virus
5-112	Adult	Female	>18-45	Yes	NS1 pos	No growth - Dengue pos	No growth			No	Yes	Yes	8	Alive		2	1	4.9	12.2	Typhoid fever	DENV-3
5-113	Adult	Male	>18-45	Yes		No growth	No growth		False pos & Non bacteraemia	No	No	No	no data	Death	Melena ec gastropathy medicine	1	1	3.9	6.3	Miliary TB	Mycobacterium tuberculosis
5-114	Adult	Female	>18-45	Yes		No growth	No growth		False pos & Non bacteraemia	Yes	Yes	Yes	3	Alive		3	1	31.9	4.4	Ulcer Diabetic	Enterococcus faecalis
5-115	Adult	Female	>18-45	Yes		No growth	No growth		False pos & Non bacteraemia	No	Yes	Yes	1	Alive		3	1	18.5	7.7	CAP	Unidentified
5-116	Adult	Female	>18-45	Yes		No growth	No growth		False pos & Non bacteraemia	No	No	No	2	Alive		3	1	14.2	5.3	Typhoid fever	Unidentified
5-117	Adult	Female	>18-45	Yes		No growth	No growth		False pos & Non bacteraemia	Yes	No	Yes	no data	Alive		3	1	16	6.5	Lung TB	Mycobacterium tuberculosis
5-118	Adult	Male	>45-65	Yes		No growth	No growth		False pos & Non bacteraemia	No	No	No	3	Alive		3	1	16.2	10	Typhoid fever	Unidentified
5-119	Adult	Female	>18-45	Yes		No growth	No growth		False pos & Non bacteraemia	Unknown	No	No	3	Alive		2	1	9.8	12.9	Typhoid fever	Unidentified
5-120	Adult	Female	>45-65	Yes		No growth	No growth		False pos & Non bacteraemia	No	Yes	Yes	2	Alive		3	1	18.1	15.5	CAP	Streptococcus pneumoniae
5-121	Adult	Female	>45-65	Yes		No growth	No growth		False pos & Non bacteraemia	No	No	No	14	Death	Unknown	1	2	2.3	27.2	SLE	Unidentified
5-122	Adult	Female	>18-45	Yes		No growth	No growth		False pos & Non bacteraemia	No	Yes	Yes	1	Alive		3	1	12.2	4.9	GEA Typhoid fever	Unidentified
5-123	Adult	Male	>18-45	Yes		No growth	No growth		False pos & Non bacteraemia	No	No	No	6	Alive		2	2	6.2	30.2	Typhoid fever	Rickettsia typhi
5-124	Adult	Male	>18-45	Yes		No growth	No growth		False pos & Non bacteraemia	No	Yes	Yes	2	Alive		3	1	14.8	7.6	URTI	Unidentified
5-125	Adult	Female	>18-45	Yes		No growth	No growth		False pos & Non bacteraemia	Yes	Yes	Yes	5	Alive		2	1	9.4	12.7	Typhoid fever	Unidentified
5-126	Adult	Female	>65	Yes		Growth - WHO GLASS	Klebsiella pneumoniae	2 sides growth	Pos Non Salmonella	Unknown	No	No	5	Alive		3	1	19.9	2.3	UTI	Klebsiella pneumoniae
5-127	Adult	Female	>18-45	Yes		No growth	No growth		False pos & Non bacteraemia	No	No	No	2	Death	Unknown	3	1	15.5	13	Lung TB	Mycobacterium tuberculosis
5-128	Adult	Female	>45-65	Yes		No growth	No growth		False pos & Non bacteraemia	No	Yes	Yes	8	Alive		3	1	49	3.8	Ulcer Diabetic	Staphylococcus aureus
5-129	Adult	Female	>18-45	Yes		No growth	No growth		False pos & Non bacteraemia	No	Yes	Yes	2	Alive		1	1	3.9	13.4	Typhoid fever	Chikungunya
5-130	Adult	Female	>18-45	Yes		No growth	No growth		False pos & Non bacteraemia	No	Yes	Yes	4	Alive		3	1	14.1	5.8	Typhoid fever UTI	Escherichia coli
5-131	Adult	Female	>45-65	Yes		No growth	No growth		False pos & Non bacteraemia	No	No	No	3	Death	Respiratory failure	2	1	9.5	6.9	Typhoid fever	Leptospira
5-132	Adult	Female	>45-65	Yes		No growth	No growth		False pos & Non bacteraemia	No	No	No	3	Alive		2	1	5.8	13.9	Typhoid fever	Chikungunya
5-133	Adult	Male	>18-45	Yes		No growth	No growth		False pos & Non bacteraemia	No	No	No	5	Alive		1	1	2.9	13.8	UTI	Leptospira
5-134	Adult	Female	>18-45	Yes	NS1 pos	No growth - Dengue pos	No growth			Unknown	No	No	4	Alive		1	2	2.6	21.9	DHF I	DENV-3
5-135	Adult	Male	>18-45	Yes		No growth	No growth		False pos & Non bacteraemia	No	No	No	4	Alive		3	1	14.8	2.2	Leptospirosis	Leptospira
5-136	Adult	Female	>18-45	Yes		No growth	No growth		False pos & Non bacteraemia	No	Yes	Yes	1	Alive		2	1	6.7	10.2	Typhoid fever	Chikungunya
5-137	Adult	Male	>18-45	Yes		No growth	No growth		False pos & Non bacteraemia	Yes	No	Yes	7	Alive		2	2	8.7	18	Typhoid fever	Unidentified
5-138	Adult	Male	>18-45	Yes	NS1 pos	No growth - Dengue pos	No growth			No	No	No	2	Alive		2	1	7.6	11.5	DHF I	DENV-3
5-139	Adult	Male	>18-45	Yes	NS1 pos	No growth - Dengue pos	No growth			Unknown	No	No	4	Alive		2	2	4.7	23.5	DHF I	DENV-3
5-140	Adult	Male	>18-45	Yes	NS1 pos	No growth - Dengue pos	No growth			No	No	No	5	Alive		1	2	2.2	24	DHF I	DENV-3
5-141	Adult	Female	>18-45	Yes		No growth	No growth		False pos & Non bacteraemia	No	No	No	8	Alive		2	2	6.1	25.6	Typhoid fever	Salmonella typhi
5-142	Adult	Female	>18-45	Yes	NS1 pos	No growth - Dengue pos	No growth			No	No	No	5	Alive		1	2	2.9	22.8	DHF I Typhoid fever	DENV-1
5-143	Adult	Female	>18-45	Yes		No growth	No growth		False pos & Non bacteraemia	No	Yes	Yes	2	Death	Krisis blast	3	1	70.5	10.5	Chronic Myelocytic Leukemia	Unidentified
5-144	Adult	Male	>18-45	Yes		No growth	No growth		False pos & Non bacteraemia	Yes	Yes	Yes	11	Alive		2	2	6.9	33.4	Typhoid fever	Salmonella typhi
5-145	Adult	Male	>18-45	Yes		No growth	No growth		False pos & Non bacteraemia	No	No	No	4	Alive		2	2	6.8	18	DHF I	Chikungunya
5-146	Adult	Male	>18-45	Yes	NS1 pos	No growth - Dengue pos	No growth			Unknown	No	No	5	Alive		2	2	5.1	26.2	DHF I Typhoid fever	DENV-3
5-147	Adult	Female	>18-45	Yes		No growth	No growth		False pos & Non bacteraemia	No	No	No	4	Alive		2	2	7.6	24.8	Malaria Typhoid fever	Malaria
5-148	Adult	Male	>18-45	Yes	NS1 pos	No growth - Dengue pos	No growth			Unknown	No	No	4	Alive		2	2	5.5	18.4	DHF I	DENV
5-149	Adult	Male	>18-45	Yes	NS1 pos	No growth - Dengue pos	No growth			No	No	No	2	Alive		1	2	2.6	17.3	DHF I Typhoid fever	DENV-2
5-150	Adult	Male	>18-45	Yes		No growth	No growth		False pos & Non bacteraemia	Yes	No	Yes	2	Alive		2	2	4.8	21.9	Typhoid fever	Chikungunya
5-151	Adult	Female	>18-45	Yes	NS1 pos	No growth - Dengue pos	No growth			No	No	No	3	Alive		2	1	4.7	14	DHF I Typhoid fever	DENV-2
5-152	Adult	Male	>18-45	Yes	NS1 pos	No growth - Dengue pos	No growth			No	No	No	5	Alive		1	2	3.6	33.1	DHF I Typhoid fever	DENV-1
5-153	Adult	Male	>18-45	Yes		No growth	No growth		False pos & Non bacteraemia	Yes	No	Yes	6	Alive		2	2	9.5	35.8	Typhoid fever	Unidentified
5-154	Adult	Male	>65	Yes		No growth	No growth		False pos & Non bacteraemia	No	No	No	1	Alive		3	1	16.3	9.2	Osteoarthitis	Unidentified
5-155	Adult	Male	>18-45	Yes		No growth	No growth		False pos & Non bacteraemia	No	Yes	Yes	4	Death	Septic shock	2	2	9.5	19	Cellulitis	Unidentified
5-156	Adult	Male	>45-65	Yes		No growth	No growth		False pos & Non bacteraemia	Yes	Yes	Yes	3	Alive		2	2	8.6	22.1	Typhoid fever DHF I	Unidentified
5-157	Adult	Female	>45-65	Yes		Growth - WHO GLASS	Staphylococcus aureus	1 side growth	Pos Non Salmonella	Yes	No	Yes	3	Alive		3	1	15.9	4.1	Cholecystitis	Unidentified
5-158	Adult	Female	>18-45	Yes		No growth	No growth		False pos & Non bacteraemia	No	No	No	5	Alive		2	2	9.2	18.6	Typhoid fever UTI	Unidentified
5-159	Adult	Male	>18-45	Yes	NS1 pos	No growth - Dengue pos	No growth			No	No	No	2	Alive		3	1	12.1	10.1	Lung TB	DENV-3
5-160	Adult	Male	>18-45	Yes	NS1 pos	No growth - Dengue pos	No growth			No	No	No	3	Alive		1	2	3.5	23.8	DHF I	DENV-1
5-161	Adult	Male	>18-45	Yes		No growth	No growth		False pos & Non bacteraemia	No	No	No	4	Death	Unknown	3	1	13.7	9.1	Hepatitis B	Unidentified
5-162	Adult	Male	>18-45	Yes		No growth	No growth		False pos & Non bacteraemia	No	No	No	1	Alive		2	1	6.9	6.2	DHF I	Chikungunya
5-163	Adult	Male	>18-45	Yes		No growth	No growth		False pos & Non bacteraemia	Yes	Yes	Yes	7	Alive		2	1	6.5	8.1	HIV	Unidentified
5-164	Adult	Female	>18-45	Yes		No growth	No growth		False pos & Non bacteraemia	No	No	No	4	Alive		2	2	5.6	25.3	DHF I	Unidentified
5-165	Adult	Male	>45-65	Yes		No growth	No growth		False pos & Non bacteraemia	No	No	No	2	Alive		2	1	7.5	14	DHF I	Chikungunya
5-166	Adult	Male	>18-45	Yes	NS1 pos	No growth - Dengue pos	No growth			No	No	No	2	Alive		1	1	3.8	12.5	DHF III	DENV-3
5-167	Adult	Female	>18-45	Yes	NS1 pos	No growth - Dengue pos	No growth			No	No	No	5	Alive		1	2	2.7	33.4	DHF II	DENV
5-168	Adult	Female	>18-45	Yes		No growth	No growth		False pos & Non bacteraemia	No	No	No	3	Alive		2	1	7.9	15.4	DHF I	Salmonella typhi
5-169	Adult	Male	>18-45	Yes	NS1 pos	No growth - Dengue pos	No growth			No	Yes	Yes	5	Alive		2	1	6.7	11.2	DHF I Typhoid fever	DENV-3
5-170	Adult	Female	>18-45	Not Done		Not done	Not done			Yes	No	Yes	4	Alive		1	2	1.4	27.2	DHF I	DENV
5-171	Adult	Male	>18-45	Yes	NS1 pos	No growth - Dengue pos	No growth			Yes	No	Yes	3	Alive		2	2	5	21.5	DHF I	DENV-2
5-172	Adult	Female	>18-45	Yes	NS1 pos	No growth - Dengue pos	No growth			No	Yes	Yes	6	Alive		2	2	5.5	16.2	Typhoid fever	DENV-3
5-173	Adult	Male	>18-45	Yes		No growth	No growth		False pos & Non bacteraemia	No	No	No	2	Alive		2	1	9.4	11.3	Lung TB	Influenza B
5-174	Adult	Male	>18-45	Yes	NS1 pos	No growth - Dengue pos	No growth			Yes	No	Yes	3	Alive		2	1	4.4	12.2	Typhoid fever DHF I	DENV-3
5-175	Adult	Male	>18-45	Yes		No growth	No growth		False pos & Non bacteraemia	No	No	No	4	Alive		1	1	3.6	12.2	DHF I	Unidentified
5-176	Adult	Male	>18-45	Yes	NS1 pos	No growth - Dengue pos	No growth			No	No	No	11	Alive		1	2	1.5	32.6	DHF I	DENV-2
5-177	Adult	Male	>18-45	Yes	NS1 pos	No growth - Dengue pos	No growth			No	No	No	4	Alive		1	3	2.2	51.6	DHF II	DENV-2
5-178	Adult	Female	>18-45	Yes		No growth	No growth		False pos & Non bacteraemia	No	Yes	Yes	5	Alive		2	1	7.8	13.3	Typhoid fever	Unidentified
5-179	Adult	Female	>18-45	Yes	NS1 pos	No growth - Dengue pos	No growth			No	No	No	2	Alive		2	1	4.5	7.8	DHF II	DENV-3
5-180	Adult	Male	>18-45	Yes	NS1 pos	No growth - Dengue pos	No growth			No	No	No	4	Alive		2	1	5.8	15.3	DHF I	DENV-2
5-181	Adult	Female	>18-45	Yes		No growth	No growth		False pos & Non bacteraemia	No	Yes	Yes	4	Alive		2	2	5.3	28.7	Typhoid fever	Unidentified
5-182	Adult	Female	>18-45	Yes	NS1 pos	No growth - Dengue pos	No growth			No	No	No	3	Alive		1	2	2.8	32.9	DHF II	DENV-2
5-183	Adult	Male	>18-45	Yes	NS1 pos	No growth - Dengue pos	No growth			No	No	No	4	Alive		1	3	3.7	61.4	DHF II	DENV-3
5-184	Adult	Male	>18-45	Yes		No growth	No growth		False pos & Non bacteraemia	No	No	No	6	Alive		2	1	4.6	12.8	Typhoid fever	Unidentified
5-185	Adult	Female	>18-45	Yes		No growth	No growth		False pos & Non bacteraemia	No	No	No	2	Alive		2	2	4.3	30.2	DHF I	Unidentified
5-186	Adult	Male	>18-45	Yes	NS1 pos	No growth - Dengue pos	No growth			No	No	No	2	Alive		2	2	4.4	24.4	DHF II	DENV-2
5-187	Adult	Male	>18-45	Yes	NS1 pos	No growth - Dengue pos	No growth			Yes	Yes	Yes	4	Alive		1	1	3.6	14.6	DHF I Typhoid fever	DENV-3
5-188	Adult	Female	>18-45	Yes	NS1 pos	No growth - Dengue pos	No growth			No	Yes	Yes	2	Alive		1	2	2.6	22.1	DHF II	DENV-3
5-189	Adult	Female	>18-45	Yes	NS1 pos	No growth - Dengue pos	No growth			No	No	No	5	Alive		1	2	2.5	18.9	DF	DENV-3
5-190	Adult	Male	>18-45	Yes		No growth	No growth		False pos & Non bacteraemia	Yes	Yes	Yes	5	Alive		3	1	38.4	5.1	Typhoid fever	Unidentified
5-191	Adult	Female	>18-45	Yes		No growth	No growth		False pos & Non bacteraemia	No	Yes	Yes	2	Alive		3	1	15.6	3.1	Typhoid fever	Rickettsia typhi
5-192	Adult	Female	>5-18	Yes	NS1 pos	No growth - Dengue pos	No growth			No	No	No	4	Alive		1	2	3.1	19.1	DHF II	DENV-3
5-193	Adult	Female	>18-45	Yes	NS1 pos	No growth - Dengue pos	No growth			No	No	No	3	Alive		2	2	4.2	27.6	DHF I Typhoid fever	DENV-4
5-194	Adult	Female	>18-45	Yes	NS1 pos	No growth - Dengue pos	No growth			No	No	No	2	Alive		2	1	6.1	11.1	Typhoid fever DHF II	DENV-1
5-195	Adult	Female	>18-45	Yes		No growth	No growth		False pos & Non bacteraemia	No	Yes	Yes	4	Alive		3	1	16.1	8.5	UTI	Unidentified
5-196	Adult	Male	>18-45	Yes	NS1 pos	No growth - Dengue pos	No growth			No	No	No	6	Alive		1	2	2.9	40.4	DHF II	DENV-3
5-197	Adult	Female	>18-45	Yes		No growth	No growth		False pos & Non bacteraemia	No	Yes	Yes	2	Alive		3	3	19.1	52.3	GEA	Unidentified
5-198	Adult	Female	>45-65	Yes	NS1 pos	No growth - Dengue pos	No growth			No	Yes	Yes	5	Alive		1	1	4	10.8	DHF II Typhoid fever	DENV-3
5-199	Adult	Male	>18-45	Yes		No growth	No growth		False pos & Non bacteraemia	No	No	No	1	Alive		2	2	8	24.9	Lymphadenitis TB	Unidentified
5-200	Adult	Male	>18-45	Yes		No growth	No growth		False pos & Non bacteraemia	No	No	No	2	Alive		3	1	16.5	6.6	DF Pharyngitis	Leptospira
6-001	Pediatric	Male	>5-18	Yes	NS1 pos	No growth - Dengue pos	No growth			Yes	No	Yes	5	Alive		1	3	2.1	55	DHF I	DENV-1
6-002	Pediatric	Female	≥1-5	Yes		No growth	No growth		False pos & Non bacteraemia	Yes	No	Yes	12	Alive		2	1	16.6	24	Acute otitis media	Unidentified
6-003	Pediatric	Female	≥1-5	Yes		No growth	No growth		False pos & Non bacteraemia	No	No	No	2	Alive		2	3	12.1	39	Exanthema subitum	Chikungunya
6-004	Pediatric	Male	≥1-5	Yes	NS1 pos	No growth - Dengue pos	No growth			Yes	No	Yes	10	Alive		2	1	14.6	8	Typhoid fever	DENV-2
6-005	Pediatric	Female	>5-18	Yes		Growth - WHO GLASS	Salmonella spp.	2 sides growth	Pos Salmonella	Yes	Yes	Yes	9	Alive		2		9.3	Not Done	Typhoid fever	Salmonella typhi
6-006	Pediatric	Male	>5-18	Not Done		Not done	Not done			Yes	No	Yes	no data	Alive		1	3	4.3	67	No data	DENV-1
6-007	Pediatric	Male	>5-18	Yes		No growth	No growth		False pos & Non bacteraemia	Yes	Yes	Yes	8	Alive		3	3	13.8	37	Fever	Unidentified
6-008	Pediatric	Female	≥1-5	Yes		No growth	No growth		False pos & Non bacteraemia	Yes	No	Yes	11	Alive		1	2	3.4	30	Morbili	Measles virus
6-009	Pediatric	Male	≥1-5	Yes		No growth	No growth		False pos & Non bacteraemia	Unknown	Yes	Yes	1	Alive		3		19.1	Not Done	GEA	Unidentified
6-010	Pediatric	Male	>5-18	Yes	NS1 pos	No growth - Dengue pos	No growth			No	No	No	4	Alive		1	3	3.7	39	DHF I	DENV-3
6-011	Pediatric	Male	>5-18	Yes		No growth	No growth		False pos & Non bacteraemia	No	No	No	4	Alive		2	1	13.4	14	Typhoid fever	Entamoeba histolytica
6-012	Pediatric	Male	>5-18	Yes	NS1 pos	No growth - Dengue pos	No growth			Unknown	No	No	5	Alive		1	3	2.7	39	DHF I	DENV-3
6-013	Pediatric	Female	≥1-5	Yes		No growth	No growth		False pos & Non bacteraemia	No	No	No	3	Alive		2		16.8	Not Done	Diarrhea	Unidentified
6-014	Pediatric	Female	>5-18	Yes	NS1 pos	No growth - Dengue pos	No growth			No	No	No	4	Alive		1	2	2.9	42	Viral infection	DENV
6-015	Pediatric	Female	≥1-5	Not Done		Not done	Not done			Unknown	No		2	Alive		2	2	13.9	29	Diarrhea UTI	Unidentified
6-016	Pediatric	Male	>5-18	Yes		Considered as contaminant	Pantoea spp.	1 side growth	False pos & Non bacteraemia	Yes	No	Yes	3	Alive		2		8.5	Not Done	DF	Leptospira
6-017	Pediatric	Female	>5-18	Yes	NS1 pos	No growth - Dengue pos	No growth			Unknown	No	No	4	Alive		1	3	3.8	41	DF	DENV-3
6-018	Pediatric	Female	>5-18	Yes	NS1 pos	No growth - Dengue pos	No growth			Unknown	No	No	4	Alive		1	3	3.4	50	DF	DENV-3
6-019	Pediatric	Female	>5-18	Yes		No growth	No growth		False pos & Non bacteraemia	Unknown	No	No	7	Alive		2	1	5.4	21	DF	Rickettsia typhi
6-020	Pediatric	Female	>5-18	Yes		No growth	No growth		False pos & Non bacteraemia	Yes	No	Yes	4	Alive		3	1	12.2	20	Fever	Chikungunya
6-021	Pediatric	Male	≥1-5	Yes		No growth	No growth		False pos & Non bacteraemia	Unknown	Yes	Yes	6	Alive		2	3	13	41	Pharyngitis	Unidentified
6-022	Pediatric	Female	>5-18	Yes		No growth	No growth		False pos & Non bacteraemia	No	No	No	5	Alive		1	3	3.8	41	DF	Rickettsia typhi
6-023	Pediatric	Male	>5-18	Yes		No growth	No growth		False pos & Non bacteraemia	Unknown	No	No	2	Alive		2		6.6	Not Done	DF	Unidentified
6-024	Pediatric	Male	>5-18	Yes		No growth	No growth		False pos & Non bacteraemia	Yes	Yes	Yes	6	Alive		3	2	10.1	41	Typhoid fever	Salmonella typhi
6-025	Pediatric	Male	≥1-5	Yes		No growth	No growth		False pos & Non bacteraemia	Unknown	No	No	6	Alive		2		10.8	Not Done	Bronchopneumonia	Influenza A
6-026	Pediatric	Female	>5-18	Yes		No growth	No growth		False pos & Non bacteraemia	No	No	No	6	Alive		2	2	7.5	29	Tonsilopharyngitis	Rickettsia typhi
6-027	Pediatric	Female	>5-18	Yes		Growth - WHO GLASS	Staphylococcus aureus	1 side growth	Pos Non Salmonella	Unknown	No	No	5	Alive		2	3	10.8	56	DHF II	DENV
6-028	Pediatric	Male	≥1-5	Yes	NS1 pos	No growth - Dengue pos	No growth			No	No	No	1	Alive		2		9.8	Not Done	UTI	DENV-3
6-029	Pediatric	Male	>5-18	Yes		No growth	No growth		False pos & Non bacteraemia	No	No	No	5	Alive		2	3	9.6	51	Tonsilitis	Chikungunya
6-030	Pediatric	Female	≥1-5	Yes	NS1 pos	No growth - Dengue pos	No growth			Unknown	No	No	4	Alive		1	3	4.1	49	DF	DENV-2
6-031	Pediatric	Male	>5-18	Yes		No growth	No growth		False pos & Non bacteraemia	No	Yes	Yes	8	Alive		2		7.5	Not Done	DF	Salmonella typhi
6-032	Pediatric	Female	>5-18	Yes	NS1 pos	No growth - Dengue pos	No growth			No	No	No	3	Alive		2	1	9.1	9	UTI	DENV-2
6-033	Pediatric	Male	>5-18	Yes	NS1 pos	No growth - Dengue pos	No growth			Unknown	No	No	5	Alive		2	2	5.1	31	DF	DENV-1
6-034	Pediatric	Male	≥1-5	Yes		No growth	No growth		False pos & Non bacteraemia	No	No	No	2	Alive		2		10	Not Done	Fever	Chikungunya
6-035	Pediatric	Male	≥1-5	Yes		No growth	No growth		False pos & Non bacteraemia	No	No	No	2	Alive		2		12.6	Not Done	Fever	Unidentified
6-036	Pediatric	Female	>5-18	Yes		Growth - WHO GLASS	Salmonella spp.	2 sides growth	Pos Salmonella	No	Yes	Yes	6	Alive		2		6	Not Done	Paratyphoid fever	Salmonella paratyphi A
6-037	Pediatric	Female	>5-18	Yes	NS1 pos	No growth - Dengue pos	No growth			Unknown	No	No	3	Alive		1	3	3.7	35	DHF II	DENV-3
6-038	Pediatric	Female	>5-18	Yes	NS1 pos	No growth - Dengue pos	No growth			Unknown	No	No	4	Alive		1	3	1.7	57	DF	DENV-3
6-039	Pediatric	Female	≥1-5	Yes		No growth	No growth		False pos & Non bacteraemia	No	Yes	Yes	1	Alive		2	1	12.9	13	DF	Chikungunya
6-040	Pediatric	Male	>5-18	Yes		Growth - WHO GLASS	Salmonella spp.	2 sides growth	Pos Salmonella	No	No	No	4	Alive		2	3	7.2	38	Paratyphoid fever	Salmonella paratyphi A
6-041	Pediatric	Female	≥1-5	Yes		No growth	No growth		False pos & Non bacteraemia	No	No	No	6	Alive		3	1	27	23	Tonsilopharyngitis	Unidentified
6-042	Pediatric	Female	>5-18	Yes		Contaminant	CONS	1 side growth	False pos & Non bacteraemia	No	No	No	6	Alive		1	2	3.4	25	DHF I	DENV
6-043	Pediatric	Male	≥1-5	Yes		No growth	No growth		False pos & Non bacteraemia	No	Yes	Yes	3	Alive		2	1	11	16	Tonsilopharyngitis Bronchopneumonia	Influenza A
6-044	Pediatric	Male	≥1-5	Yes		No growth	No growth		False pos & Non bacteraemia	No	Yes	Yes	2	Alive		2		12.3	Not Done	Febrile convulsion	Unidentified
6-045	Pediatric	Female	>5-18	Yes		No growth	No growth		False pos & Non bacteraemia	No	No	No	5	Alive		2		5.9	Not Done	DF	Salmonella typhi
6-046	Pediatric	Female	>5-18	Yes		No growth	No growth		False pos & Non bacteraemia	Yes	No	Yes	4	Alive		2	2	5.1	31	DF	Chikungunya
6-047	Pediatric	Female	>5-18	Yes		Growth - WHO GLASS	Salmonella spp.	2 sides growth	Pos Salmonella	Yes	No	Yes	7	Alive		1	1	2.8	14	Typhoid fever DHF I	Salmonella typhi
6-048	Pediatric	Female	≥1-5	Yes		No growth	No growth		False pos & Non bacteraemia	No	No	No	1	Alive		2	1	11.7	14	Febrile convulsion	Chikungunya
6-049	Pediatric	Female	≥1-5	Yes		No growth	No growth		False pos & Non bacteraemia	No	No	No	2	Alive		3	3	20.7	52	Febrile convulsion	Unidentified
6-050	Pediatric	Male	>5-18	Yes		No growth	No growth		False pos & Non bacteraemia	Yes	No	Yes	5	Alive		1	3	4.2	41	Fever	Rickettsia typhi
6-051	Pediatric	Male	≥1-5	Yes		No growth	No growth		False pos & Non bacteraemia	No	Yes	Yes	3	Alive		3	3	22.5	47	Febrile convulsion	Unidentified
6-052	Pediatric	Male	≥1-5	Yes		No growth	No growth		False pos & Non bacteraemia	Yes	No	Yes	0	Alive		2		6.8	Not Done	Diarrhea	Unidentified
6-053	Pediatric	Male	>5-18	Yes		No growth	No growth		False pos & Non bacteraemia	Yes	No	Yes	5	Alive		2	3	4.8	36	DHF I	Rickettsia typhi
6-054	Pediatric	Male	>5-18	Yes	NS1 pos	No growth - Dengue pos	No growth			Yes	Yes	Yes	5	Alive		1	3	2.5	38	DF	DENV-3
6-055	Pediatric	Female	>5-18	Yes		No growth	No growth		False pos & Non bacteraemia	Yes	No	Yes	7	Alive		2	3	5.5	39	Typhoid fever	Rickettsia typhi
6-056	Pediatric	Female	>5-18	Yes		No growth	No growth		False pos & Non bacteraemia	Unknown	No	No	3	Alive		1	3	3.6	43	DF	DENV
6-057	Pediatric	Female	>5-18	Yes		No growth	No growth		False pos & Non bacteraemia	Yes	No	Yes	4	Alive		3	1	15	22	Tonsilitis Pharyngitis	Unidentified
6-058	Pediatric	Female	≥1-5	Yes	NS1 pos	No growth - Dengue pos	No growth			Yes	No	Yes	6	Alive		1	3	5.5	60	DF	DENV
6-059	Pediatric	Male	>5-18	Yes	NS1 pos	No growth - Dengue pos	No growth			Yes	No	Yes	4	Alive		2	3	5.5	47	DF	DENV
6-060	Pediatric	Male	≥1-5	Yes		No growth	No growth		False pos & Non bacteraemia	Unknown	No	No	8	Alive		2		7.7	Not Done	Tonsilopharyngitis	Influenza B
6-061	Pediatric	Male	≥1-5	Yes		No growth	No growth		False pos & Non bacteraemia	Unknown	No	No	3	Alive		2	3	10.6	50	Tonsilopharyngitis	Influenza A
6-062	Pediatric	Female	≥1-5	Yes		No growth	No growth		False pos & Non bacteraemia	No	Yes	Yes	4	Alive		3		20.6	Not Done	Appendicitis Diarrhea	Unidentified
6-063	Pediatric	Male	>5-18	Yes		Contaminant	CONS	1 side growth	False pos & Non bacteraemia	No	No	No	5	Alive		2		7.7	Not Done	Typhoid fever	Salmonella typhi
6-064	Pediatric	Male	>5-18	Yes		No growth	No growth		False pos & Non bacteraemia	Unknown	No	No	15	Alive		2	1	12.8	13	Acute otitis media	Unidentified
6-065	Pediatric	Female	>5-18	Yes		No growth	No growth		False pos & Non bacteraemia	Yes	Yes	Yes	2	Alive		3		20	Not Done	Diarrhea	Unidentified
6-066	Pediatric	Female	≥1-5	Yes		No growth	No growth		False pos & Non bacteraemia	No	No	No	4	Alive		1	3	4.5	75	Viral infection	HHV-6
6-067	Pediatric	Male	>5-18	Yes		No growth	No growth		False pos & Non bacteraemia	Yes	No	Yes	11	Alive		2	3	7.3	64	Fever	Unidentified
6-068	Pediatric	Male	>5-18	Yes		No growth	No growth		False pos & Non bacteraemia	Unknown	No	No	12	Alive		3	1	15.1	24	Typhoid fever	Streptococcus pneumoniae
6-069	Pediatric	Male	>5-18	Yes		No growth	No growth		False pos & Non bacteraemia	Unknown	No	No	7	Alive		1	1	3.9	24	DHF I	Unidentified
6-070	Pediatric	Female	>5-18	Yes	NS1 pos	No growth - Dengue pos	No growth			Yes	Yes	Yes	3	Alive		1		2.3	Not Done	DHF I	DENV-3
6-071	Pediatric	Male	>5-18	Yes	NS1 pos	Contaminant - Dengue Pos	CONS			No	No	No	4	Alive		1	2	3	39	DHF II	DENV-2
6-072	Pediatric	Female	>5-18	Yes		No growth	No growth		False pos & Non bacteraemia	No	Yes	Yes	5	Alive		3	1	19.9	15	UTI	Unidentified
6-073	Pediatric	Male	>5-18	Yes		No growth	No growth		False pos & Non bacteraemia	Unknown	No	No	4	Alive		1	2	2.5	28	Fever	Unidentified
6-074	Pediatric	Female	>5-18	Yes		No growth	No growth		False pos & Non bacteraemia	Unknown	Yes	Yes	6	Alive		2	1	8.4	18	DF URTI	Unidentified
6-075	Pediatric	Female	>5-18	Yes	NS1 pos	No growth - Dengue pos	No growth			Unknown	No	No	5	Alive		1	1	3.9	23	DHF I	DENV-3
6-076	Pediatric	Male	≥1-5	Yes	NS1 pos	No growth - Dengue pos	No growth			No	No	No	5	Alive		2	2	6.1	29	Tonsilopharyngitis	DENV-1
6-077	Pediatric	Male	>5-18	Yes	NS1 pos	No growth - Dengue pos	No growth			Yes	No	Yes	4	Alive		2	1	10.1	24	Typhoid fever	DENV-3
6-078	Pediatric	Male	>5-18	Yes		No growth	No growth		False pos & Non bacteraemia	No	No	No	2	Alive		3	1	12.3	19	Fever	Influenza A
6-079	Pediatric	Male	≥1-5	Yes		No growth	No growth		False pos & Non bacteraemia	Unknown	No	No	1	Alive		2	1	11	16	Tonsilopharyngitis	Influenza A
6-080	Pediatric	Female	>5-18	Yes		No growth	No growth		False pos & Non bacteraemia	Unknown	No	No	8	Alive		2	1	12.9	11	Fever	Unidentified
6-081	Pediatric	Male	>5-18	Yes	NS1 pos	No growth - Dengue pos	No growth			No	No	No	7	Alive		2		5.9	Not Done	DHF I	DENV-1
6-082	Pediatric	Female	>5-18	Yes	NS1 pos	Contaminant - Dengue Pos	CONS			No	No	No	5	Alive		1	2	3	33	DF	DENV-1
6-083	Pediatric	Male	>5-18	Yes		No growth	No growth		False pos & Non bacteraemia	Unknown	No	No	11	Alive		2	2	5.7	29	UTI	Leptospira
6-084	Pediatric	Male	>5-18	Yes	NS1 pos	No growth - Dengue pos	No growth			No	No	No	6	Alive		1	3	4	57	DHF II	DENV
6-085	Pediatric	Female	>5-18	Yes	NS1 pos	No growth - Dengue pos	No growth			No	No	No	4	Alive		2	2	11.2	28	DF	DENV-1
6-086	Pediatric	Male	>5-18	Yes		No growth	No growth		False pos & Non bacteraemia	Yes	Yes	Yes	4	Alive		2		6.2	Not Done	Typhoid fever	Salmonella typhi
6-087	Pediatric	Female	≥1-5	Yes		No growth	No growth		False pos & Non bacteraemia	No	No	No	6	Alive		2	3	13.4	42	DHF I	DENV
6-088	Pediatric	Male	≥1-5	Yes	NS1 pos	No growth - Dengue pos	No growth			No	No	No	4	Alive		2	3	7.4	66	DF	DENV-3
6-089	Pediatric	Male	>5-18	Yes	NS1 pos	No growth - Dengue pos	No growth			No	No	No	5	Alive		1	2	3.6	18	DHF II	DENV-3
6-090	Pediatric	Female	>5-18	Yes		No growth	No growth		False pos & Non bacteraemia	No	No	No	4	Alive		2	3	4.9	37	DF	Unidentified
6-091	Pediatric	Female	>5-18	Yes	NS1 pos	No growth - Dengue pos	No growth			No	No	No	5	Alive		1		2.8	Not Done	DF	DENV-2
6-092	Pediatric	Female	>5-18	Yes		No growth	No growth		False pos & Non bacteraemia	Yes	No	Yes	4	Alive		3	2	10.3	22	UTI	Unidentified
6-093	Pediatric	Male	>5-18	Yes		No growth	No growth		False pos & Non bacteraemia	Unknown	No	No	5	Alive		3		12.2	Not Done	Tonsilopharyngitis	Unidentified
6-094	Pediatric	Male	>5-18	Yes	NS1 pos	No growth - Dengue pos	No growth			No	No	No	3	Alive		1	2	2.9	16	DHF II	DENV-3
6-095	Pediatric	Male	>5-18	Yes	NS1 pos	No growth - Dengue pos	No growth			No	No	No	4	Alive		2		4.1	Not Done	DHF I	DENV-1
6-096	Pediatric	Female	>5-18	Yes		No growth	No growth		False pos & Non bacteraemia	Yes	No	Yes	9	Alive		3	1	11.4	18	Rubella	Rubella
6-097	Pediatric	Female	>5-18	Yes	NS1 pos	No growth - Dengue pos	No growth			No	No	No	3	Alive		1	1	3.7	12	DHF I	DENV-1
6-098	Pediatric	Male	>5-18	Yes	NS1 pos	No growth - Dengue pos	No growth			No	No	No	4	Alive		2		7.8	Not Done	DF	DENV-3
6-099	Pediatric	Female	>5-18	Yes		No growth	No growth		False pos & Non bacteraemia	Yes	No	Yes	5	Alive		3	2	10	32	UTI	Unidentified
6-100	Pediatric	Female	>5-18	Yes		No growth	No growth		False pos & Non bacteraemia	Unknown	No	No	5	Alive		1	2	2.4	37	DHF I	DENV
6-101	Pediatric	Male	≥1-5	Not Done		Not done	Not done			No	Not applicable, BC is not done		2	Alive		3		24.7	Not Done	URTI	Unidentified
6-102	Pediatric	Male	≥1-5	Yes		No growth	No growth		False pos & Non bacteraemia	No	No	No	2	Alive		2		15.3	Not Done	Typhoid fever	Unidentified
6-103	Pediatric	Female	≥1-5	Yes		No growth	No growth		False pos & Non bacteraemia	No	Yes	Yes	2	Alive		2	2	14.5	25	URTI	HHV-6
6-104	Pediatric	Female	>5-18	Yes	NS1 pos	No growth - Dengue pos	No growth			Yes	No	Yes	8	Alive		2	3	4.8	40	DF Typhoid fever	DENV-3
6-105	Pediatric	Male	≥1-5	Yes		No growth	No growth		False pos & Non bacteraemia	No	Yes	Yes	1	Alive		3	2	28.2	26	Viral infection	HHV-6
6-106	Pediatric	Female	≥1-5	Yes		No growth	No growth		False pos & Non bacteraemia	Unknown	No	No	5	Alive		2		12.1	Not Done	Diarrhea	Unidentified
6-107	Pediatric	Male	≥1-5	Yes		No growth	No growth		False pos & Non bacteraemia	No	Yes	Yes	1	Alive		2		14.9	Not Done	Amoebic dysentri	Entamoeba coli
6-108	Pediatric	Female	>5-18	Yes		No growth	No growth		False pos & Non bacteraemia	No	Yes	Yes	4	Alive		3	1	17.9	15	UTI	Unidentified
6-109	Pediatric	Male	>5-18	Yes		No growth	No growth		False pos & Non bacteraemia	Unknown	No	No	4	Alive		3	1	10.1	22	Paratyphoid fever	Rickettsia typhi
6-110	Pediatric	Female	>5-18	Yes		No growth	No growth		False pos & Non bacteraemia	Yes	Yes	Yes	12	Alive		2	2	7.7	21	UTI	Unidentified
6-111	Pediatric	Female	≥1-5	Yes	NS1 pos	No growth - Dengue pos	No growth			No	No	No	5	Alive		1	3	3.8	39	DHF I	DENV-3
6-112	Pediatric	Male	>5-18	Yes		No growth	No growth		False pos & Non bacteraemia	Unknown	No	No	5	Alive		1	3	4.3	43	DF	Unidentified
6-113	Pediatric	Female	>5-18	Yes	NS1 pos	No growth - Dengue pos	No growth			No	No	No	5	Alive		1		1.7	Not Done	DF	DENV-3
6-114	Pediatric	Female	>5-18	Yes	NS1 pos	No growth - Dengue pos	No growth			No	No	No	6	Alive		1	3	2.1	42	DF	DENV
6-115	Pediatric	Male	≥1-5	Yes	NS1 pos	No growth - Dengue pos	No growth			Unknown	No	No	5	Alive		2		6.9	Not Done	DHF II	DENV-3
6-116	Pediatric	Male	>5-18	Yes	NS1 pos	No growth - Dengue pos	No growth			No	No	No	4	Alive		1	2	1.8	31	DHF II	DENV-1
6-117	Pediatric	Male	>5-18	Yes	NS1 pos	No growth - Dengue pos	No growth			Yes	No	Yes	4	Alive		2	1	5.2	12	DHF I	DENV-2
6-118	Pediatric	Male	≥1-5	Yes		No growth	No growth		False pos & Non bacteraemia	Unknown	Yes	Yes	8	Alive		2	2	8.7	29	Typhoid fever	Unidentified
6-119	Pediatric	Male	>5-18	Yes	NS1 pos	No growth - Dengue pos	No growth			Unknown	Yes	Yes	3	Alive		2	1	9.8	13	Fever	DENV-2
6-120	Pediatric	Male	≥1-5	Yes		No growth	No growth		False pos & Non bacteraemia	Unknown	Yes	Yes	2	Alive		2		14.3	Not Done	GEA	Unidentified
6-121	Pediatric	Male	≥1-5	Yes	NS1 pos	No growth - Dengue pos	No growth			Unknown	No	No	3	Alive		2		10.6	Not Done	Fever	DENV-3
6-122	Adult	Male	>45-65	Yes		No growth	No growth		False pos & Non bacteraemia	Yes	Yes	Yes	5	Alive		3	1	28.4	3	Leptospirosis	Unidentified
6-123	Adult	Female	>18-45	Yes		No growth	No growth		False pos & Non bacteraemia	Yes	No	Yes	8	Alive		2		8.8	Not Done	Typhoid fever	Escherichia coli
6-124	Adult	Female	>65	Yes		No growth	No growth		False pos & Non bacteraemia	Yes	No	Yes	3	Alive		2		9.3	Not Done	DF GEA	EPEC
6-125	Adult	Male	>18-45	Yes	NS1 pos	No growth - Dengue pos	No growth			No	Yes	Yes	4	Alive		2	1	6.4	8	Typhoid fever	DENV-4
6-126	Adult	Male	>18-45	Yes		Growth - WHO GLASS	Salmonella spp.	1 side growth	Pos Salmonella	Yes	No	Yes	5	Alive		2		7.7	Not Done	Typhoid fever	Salmonella typhi
6-127	Adult	Male	>5-18	Yes		Growth - WHO GLASS	Salmonella spp.	2 sides growth	Pos Salmonella	No	No	No	3	Alive		2		6	Not Done	Typhoid fever	Salmonella typhi
6-128	Adult	Male	>18-45	Yes		Growth - WHO GLASS	Salmonella spp.	2 sides growth	Pos Salmonella	No	No	No	4	Alive		2	2	6.1	18	Paratyphoid fever	Salmonella paratyphi A
6-129	Adult	Female	>45-65	Yes		No growth	No growth		False pos & Non bacteraemia	Unknown	Yes	Yes	5	Alive		3		24.4	Not Done	UTI	Pseudomonas aeruginosa
6-130	Adult	Male	>18-45	Yes	NS1 pos	No growth - Dengue pos	No growth			Yes	No	Yes	5	Alive		1	2	3.7	17	DF	DENV
6-131	Adult	Male	>45-65	Yes		No growth	No growth		False pos & Non bacteraemia	Yes	Yes	Yes	11	Alive		3		11	Not Done	Leptospirosis	Unidentified
6-132	Adult	Female	>18-45	Yes		Growth - WHO GLASS	Salmonella spp.	1 side growth	Pos Salmonella	No	No	No	3	Alive		1	2	2.8	33	Paratyphoid fever	Salmonella paratyphi A
6-133	Adult	Male	>18-45	Yes		No growth	No growth		False pos & Non bacteraemia	Yes	Yes	Yes	11	Alive		1	2	2.5	23	Typhoid fever	Influenza A
6-134	Adult	Male	>18-45	Yes		No growth	No growth		False pos & Non bacteraemia	Yes	No	Yes	6	Alive		3		10.7	Not Done	Typhoid fever	Chikungunya
6-135	Adult	Female	>18-45	Yes		No growth	No growth		False pos & Non bacteraemia	Unknown	Yes	Yes	7	Alive		2	2	4.8	40	Typhoid fever	Salmonella typhi
6-136	Adult	Female	>45-65	Yes		No growth	No growth		False pos & Non bacteraemia	Yes	Yes	Yes	4	Alive		3	2	17.5	24	UTI	Unidentified
6-137	Adult	Female	>45-65	Yes		No growth	No growth		False pos & Non bacteraemia	Unknown	Yes	Yes	7	Alive		2		8.7	Not Done	Typhoid fever URTI	Influenza A
6-138	Adult	Female	>18-45	Yes		Growth - WHO GLASS	Salmonella spp.	2 sides growth	Pos Salmonella	Yes	No	Yes	7	Alive		1	2	3.9	39	Paratyphoid fever	Salmonella paratyphi A
6-139	Adult	Male	>18-45	Yes		No growth	No growth		False pos & Non bacteraemia	No	No	No	4	Alive		2	2	4.3	23	Fever	Rickettsia typhi
6-140	Adult	Male	>18-45	Yes		No growth	No growth		False pos & Non bacteraemia	No	No	No	5	Alive		2		5.6	Not Done	Leptospirosis	Rickettsia typhi
6-141	Adult	Female	>45-65	Yes		No growth	No growth		False pos & Non bacteraemia	No	No	No	1	Alive		2		8.3	Not Done	Typhoid fever	Chikungunya
6-142	Adult	Male	>18-45	Yes		No growth	No growth		False pos & Non bacteraemia	Unknown	Yes	Yes	4	Alive		3		14.1	Not Done	Amoebic dysentri	Entamoeba coli
6-143	Adult	Female	>45-65	Yes		No growth	No growth		False pos & Non bacteraemia	Yes	No	Yes	5	Alive		3	2	12.7	33	Leptospirosis	Unidentified
6-144	Adult	Female	>65	Yes		No growth	No growth		False pos & Non bacteraemia	No	Yes	Yes	2	Alive		2		8.7	Not Done	CAP	Chikungunya
6-145	Adult	Male	>18-45	Yes		Growth - WHO GLASS	Salmonella spp.	1 side growth	Pos Salmonella	No	No	No	5	Alive		2		4.5	Not Done	Paratyphoid fever	Salmonella paratyphi A
6-146	Adult	Female	>45-65	Yes		No growth	No growth		False pos & Non bacteraemia	Yes	Yes	Yes	6	Alive		2	2	7.1	23	Pneumonia	Rickettsia typhi
6-147	Adult	Male	>45-65	Yes		No growth	No growth		False pos & Non bacteraemia	Unknown	Yes	Yes	6	Alive		3	1	11.8	13	CAP	Klebsiella pneumoniae
6-148	Adult	Female	>65	Yes		No growth	No growth		False pos & Non bacteraemia	Unknown	Yes	Yes	3	Alive		3		28.3	Not Done	GEA	Unidentified
6-149	Adult	Male	>18-45	Yes		No growth	No growth		False pos & Non bacteraemia	No	No	No	8	Alive		2		7.4	Not Done	Typhoid fever	Rickettsia typhi
6-150	Adult	Female	>45-65	Yes		No growth	No growth		False pos & Non bacteraemia	Unknown	No	No	5	Alive		2	2	9.5	24	DF	Rickettsia typhi
6-151	Adult	Male	>18-45	Yes		No growth	No growth		False pos & Non bacteraemia	Unknown	No	No	9	Alive		2	2	7.1	18	Leptospirosis	Rickettsia typhi
6-152	Adult	Female	>65	Yes		No growth	No growth		False pos & Non bacteraemia	Unknown	Yes	Yes	5	Alive		3		11.1	Not Done	Fever	Leptospira
6-153	Adult	Male	>45-65	Yes		No growth	No growth		False pos & Non bacteraemia	No	Yes	Yes	2	Alive		3		12.2	Not Done	GEA	Salmonella typhi
6-154	Adult	Male	>45-65	Yes		No growth	No growth		False pos & Non bacteraemia	No	No	No	8	Alive		3		10.4	Not Done	Psoriasis vulgaris	Unidentified
6-155	Adult	Female	>18-45	Yes	NS1 pos	No growth - Dengue pos	No growth			No	Yes	Yes	3	Alive		1		4	Not Done	DHF I	DENV-2
6-156	Adult	Female	>45-65	Yes		No growth	No growth		False pos & Non bacteraemia	No	Yes	Yes	5	Alive		3		24.6	Not Done	Diabetic ulcer CAP	Unidentified
6-157	Adult	Male	>18-45	Yes		No growth	No growth		False pos & Non bacteraemia	Yes	No	Yes	7	Alive		2	2	7.1	19	DF	Rickettsia typhi
6-158	Adult	Male	>45-65	Yes		Growth - WHO GLASS	Staphylococcus aureus	1 side growth	Pos Non Salmonella	Yes	Yes	Yes	8	Alive		3		21.8	Not Done	Leptospirosis	Staphylococcus aureus
6-159	Adult	Male	>18-45	Yes		No growth	No growth		False pos & Non bacteraemia	Unknown	Yes	Yes	6	Alive		1		3.9	Not Done	Leptospirosis	Chikungunya
6-160	Adult	Male	>18-45	Yes		No growth	No growth		False pos & Non bacteraemia	No	No	No	4	Alive		2		8	Not Done	Leptospirosis	Unidentified
6-161	Adult	Female	>45-65	Yes		No growth	No growth		False pos & Non bacteraemia	No	Yes	Yes	3	Alive		2		7.4	Not Done	Leptospirosis	Leptospira
6-162	Adult	Male	>18-45	Yes		No growth	No growth		False pos & Non bacteraemia	Unknown	Yes	Yes	6	Alive		2		5.9	Not Done	Typhoid fever	Leptospira
6-163	Adult	Male	>18-45	Yes		No growth	No growth		False pos & Non bacteraemia	No	Yes	Yes	6	Alive		3		12.9	Not Done	Leptospirosis	Leptospira
6-164	Adult	Female	>18-45	Yes	NS1 pos	No growth - Dengue pos	No growth			No	No	No	6	Alive		1		3.4	Not Done	DF	DENV
6-165	Adult	Male	>18-45	Yes		No growth	No growth		False pos & Non bacteraemia	No	Yes	Yes	4	Alive		3	1	11.7	5	Leptospirosis	Leptospira
6-166	Adult	Male	>18-45	Yes		No growth	No growth		False pos & Non bacteraemia	Yes	Yes	Yes	5	Alive		2		6.1	Not Done	Leptospirosis	Leptospira
6-167	Adult	Female	>45-65	Yes		No growth	No growth		False pos & Non bacteraemia	Unknown	Yes	Yes	8	Alive		3		11.7	Not Done	Leptospirosis	Leptospira
6-168	Adult	Female	>18-45	Yes		No growth	No growth		False pos & Non bacteraemia	Unknown	Yes	Yes	4	Alive		3		15.9	Not Done	Leptospirosis	Leptospira
6-169	Adult	Female	>45-65	Yes		No growth	No growth		False pos & Non bacteraemia	No	Yes	Yes	4	Alive		3		24.6	Not Done	Leptospirosis	Leptospira
6-170	Adult	Female	>45-65	Yes		No growth	No growth		False pos & Non bacteraemia	Unknown	Yes	Yes	6	Alive		2		5.8	Not Done	Typhoid fever	Unidentified
6-171	Adult	Male	>18-45	Yes		No growth	No growth		False pos & Non bacteraemia	No	No	No	5	Alive		2		7	Not Done	Fever	Unidentified
6-172	Adult	Female	>18-45	Yes		No growth	No growth		False pos & Non bacteraemia	Unknown	No	No	4	Alive		3		17.3	Not Done	UTI	Escherichia coli
6-173	Adult	Male	>65	Yes		No growth	No growth		False pos & Non bacteraemia	No	Yes	Yes	4	Alive		3	1	17.7	10	GEA	Unidentified
6-174	Adult	Female	>18-45	Yes	NS1 pos	No growth - Dengue pos	No growth			Unknown	Yes	Yes	5	Alive		1		3.2	Not Done	DHF I	DENV
6-175	Adult	Male	>18-45	Yes		No growth	No growth		False pos & Non bacteraemia	Unknown	No	No	4	Alive		1		3.5	Not Done	DF	Unidentified
6-176	Adult	Male	>18-45	Yes		No growth	No growth		False pos & Non bacteraemia	No	No	No	7	Alive		2		8.7	Not Done	Typhoid fever	Unidentified
6-177	Adult	Female	>18-45	Yes		No growth	No growth		False pos & Non bacteraemia	Unknown	Yes	Yes	5	Alive		3		13.8	Not Done	Appendicitis	Unidentified
6-178	Adult	Female	>18-45	Yes		No growth	No growth		False pos & Non bacteraemia	No	No	No	7	Alive		2		6	Not Done	URTI	Unidentified
6-179	Adult	Female	>18-45	Yes		No growth	No growth		False pos & Non bacteraemia	No	No	No	7	Alive		3		11.2	Not Done	Fever	Salmonella typhi
6-180	Adult	Female	>45-65	Yes		No growth	No growth		False pos & Non bacteraemia	No	Yes	Yes	5	Alive		3		13.2	Not Done	CAP	Unidentified
6-181	Adult	Male	>18-45	Yes		No growth	No growth		False pos & Non bacteraemia	Yes	No	Yes	8	Alive		3		13	Not Done	Fever	Unidentified
6-182	Adult	Female	>18-45	Yes		No growth	No growth		False pos & Non bacteraemia	No	No	No	5	Alive		3		13	Not Done	Varicella	Unidentified
6-183	Adult	Female	>45-65	Yes		No growth	No growth		False pos & Non bacteraemia	Yes	No	Yes	2	Alive		3		10.6	Not Done	Fever	Unidentified
6-184	Adult	Male	>18-45	Yes		No growth	No growth		False pos & Non bacteraemia	Unknown	No	No	6	Alive		3		17.4	Not Done	Drug eruption	Unidentified
6-185	Adult	Male	>65	Yes		No growth	No growth		False pos & Non bacteraemia	Unknown	Yes	Yes	6	Death	Respiratory failure	2		4.3	Not Done	Fever	Unidentified
6-186	Adult	Female	>18-45	Yes		No growth	No growth		False pos & Non bacteraemia	Yes	No	Yes	4	Alive		2		5.5	Not Done	DF	Unidentified
6-187	Adult	Male	>18-45	Yes		No growth	No growth		False pos & Non bacteraemia	No	Yes	Yes	3	Alive		2		7.2	Not Done	CAP	Unidentified
6-188	Adult	Male	>18-45	Yes	NS1 pos	No growth - Dengue pos	No growth			No	No	No	5	Alive		1		4	Not Done	DHF I	DENV-1
6-189	Adult	Female	>45-65	Yes		No growth	No growth		False pos & Non bacteraemia	Yes	Yes	Yes	4	Alive		3		10.5	Not Done	CAP	Leptospira
6-190	Adult	Male	>45-65	Yes		No growth	No growth		False pos & Non bacteraemia	Unknown	Yes	Yes	11	Death	Respiratory failure	3		12.3	Not Done	Lung TB	Mycobacterium tuberculosis
6-191	Adult	Female	>18-45	Yes		No growth	No growth		False pos & Non bacteraemia	Yes	Yes	Yes	8	Alive		2	2	5.6	21	Typhoid fever	Salmonella typhi
6-192	Adult	Female	>18-45	Yes		No growth	No growth		False pos & Non bacteraemia	Yes	Yes	Yes	7	Alive		2		6.7	Not Done	Typhoid fever	Salmonella typhi
6-193	Adult	Female	>18-45	Yes		No growth	No growth		False pos & Non bacteraemia	Unknown	Yes	Yes	9	Alive		2		5.6	Not Done	Typhoid fever	Salmonella typhi
6-194	Adult	Male	>45-65	Yes		No growth	No growth		False pos & Non bacteraemia	Yes	Yes	Yes	6	Alive		3	1	10.9	8	Leptospirosis	Unidentified
6-195	Adult	Male	>18-45	Yes		No growth	No growth		False pos & Non bacteraemia	Yes	No	Yes	8	Alive		3		10.8	Not Done	GEA	Unidentified
6-196	Adult	Female	>45-65	Yes		No growth	No growth		False pos & Non bacteraemia	No	Yes	Yes	8	Alive		3	1	12.4	8	Typhoid fever DF	Leptospira
6-197	Adult	Male	>45-65	Yes		Contaminant	CONS	1 side growth	False pos & Non bacteraemia	No	No	No	7	Alive		2	1	7.1	10	Fever	Rickettsia typhi
6-198	Adult	Female	>18-45	Yes		No growth	No growth		False pos & Non bacteraemia	No	No	No	4	Alive		2		5.5	Not Done	Typhoid fever	Rickettsia typhi
6-199	Adult	Female	>45-65	Yes		No growth	No growth		False pos & Non bacteraemia	No	Yes	Yes	8	Alive		3		22.1	Not Done	UTI	Unidentified
6-200	Adult	Male	>18-45	Yes		No growth	No growth		False pos & Non bacteraemia	No	Yes	Yes	4	Alive		3	1	27	7	Abses hepar	Unidentified
6-201	Adult	Male	>65	Yes		No growth	No growth		False pos & Non bacteraemia	No	Yes	Yes	15	Alive		3		12.4	Not Done	Lung TB	Mycobacterium tuberculosis
6-202	Adult	Male	>18-45	Yes		No growth	No growth		False pos & Non bacteraemia	No	Yes	Yes	8	Alive		2	2	9.2	30	Typhoid fever	Unidentified
6-203	Adult	Female	>45-65	Yes		No growth	No growth		False pos & Non bacteraemia	No	Yes	Yes	6	Alive		2	2	8.3	26	Typhoid fever	Unidentified
6-204	Adult	Male	>18-45	Yes		No growth	No growth		False pos & Non bacteraemia	No	Yes	Yes	6	Alive		2		8.5	Not Done	Typhoid fever Bronchopneumonia	Salmonella typhi
6-205	Adult	Male	>45-65	Yes		No growth	No growth		False pos & Non bacteraemia	Yes	No	Yes	8	Alive		2		5.6	Not Done	Fever	Rickettsia typhi
6-206	Adult	Male	>45-65	Yes		No growth	No growth		False pos & Non bacteraemia	No	No	No	2	Alive		3	1	26.5	6	Fever	Unidentified
6-207	Adult	Male	>45-65	Yes		No growth	No growth		False pos & Non bacteraemia	No	No	No	3	Alive		2	2	7.4	26	Lung TB Fever	Mycobacterium tuberculosis
6-208	Adult	Female	>45-65	Yes		Growth - WHO GLASS	Staphylococcus aureus	1 side growth	Pos Non Salmonella	No	Yes	Yes	2	Alive		2		8.1	Not Done	CAP	Influenza A
6-209	Adult	Male	>65	Yes		No growth	No growth		False pos & Non bacteraemia	No	Yes	Yes	4	Alive		2		7.2	Not Done	Pneumonia	Unidentified
6-210	Adult	Male	>18-45	Yes		No growth	No growth		False pos & Non bacteraemia	No	Yes	Yes	5	Alive		2		7.1	Not Done	Leptospirosis	Rickettsia typhi
6-211	Adult	Male	>45-65	Yes		No growth	No growth		False pos & Non bacteraemia	No	Yes	Yes	4	Alive		2		7.2	Not Done	Leptospirosis	Rickettsia felis
6-212	Adult	Male	>18-45	Yes		No growth	No growth		False pos & Non bacteraemia	No	No	No	9	Alive		2		8.1	Not Done	UTI	Rickettsia typhi
6-213	Adult	Female	>45-65	Yes		No growth	No growth		False pos & Non bacteraemia	Unknown	No	No	3	Alive		3		11.7	Not Done	Pneumonia	Unidentified
6-214	Adult	Female	>45-65	Yes		No growth	No growth		False pos & Non bacteraemia	No	Yes	Yes	2	Alive		1	2	1	28	Acute Lymphoblastic Leukemia	Unidentified
6-215	Adult	Female	>18-45	Yes		Growth - WHO GLASS	Salmonella spp.	1 side growth	Pos Salmonella	No	Yes	Yes	7	Alive		2		6	Not Done	Typhoid fever	Salmonella typhi
6-216	Adult	Male	>18-45	Yes		No growth	No growth		False pos & Non bacteraemia	Unknown	No	No	8	Alive		1		2.5	Not Done	DF	DENV
6-217	Adult	Male	>18-45	Yes	NS1 pos	No growth - Dengue pos	No growth			No	No	No	5	Alive		1		3.7	Not Done	DHF I Leptospirosis	DENV-3
6-218	Adult	Male	>18-45	Yes	NS1 pos	No growth - Dengue pos	No growth			No	Yes	Yes	4	Alive		2		7.1	Not Done	DF	DENV-3
6-219	Adult	Female	>18-45	Yes		No growth	No growth		False pos & Non bacteraemia	Unknown	No	No	7	Alive		2		8.9	Not Done	UTI	Unidentified
6-220	Adult	Female	>18-45	Yes		No growth	No growth		False pos & Non bacteraemia	Unknown	No	No	8	Alive		3	1	10	15	Typhoid fever	Unidentified
6-221	Adult	Male	>18-45	Yes		No growth	No growth		False pos & Non bacteraemia	No	No	No	3	Alive		3		11.1	Not Done	Diarrhea	Unidentified
6-222	Adult	Male	>45-65	Yes		No growth	No growth		False pos & Non bacteraemia	Unknown	Yes	Yes	6	Alive		3		18.7	Not Done	Leptospirosis	Leptospira
6-223	Adult	Male	>45-65	Yes		No growth	No growth		False pos & Non bacteraemia	Unknown	Yes	Yes	5	Alive		2		6.7	Not Done	Leptospirosis	Unidentified
6-224	Adult	Female	>18-45	Yes		Contaminant	CONS	2 sides growth	False pos & Non bacteraemia	No	No	No	4	Alive		3		11.3	Not Done	Typhoid fever Leptospirosis	Unidentified
6-225	Adult	Female	>45-65	Yes		No growth	No growth		False pos & Non bacteraemia	No	Yes	Yes	2	Alive		3	1	10	6	CAP	Unidentified
6-226	Adult	Female	>18-45	Yes		No growth	No growth		False pos & Non bacteraemia	No	Yes	Yes	5	Alive		2		4.8	Not Done	Typhoid fever	Unidentified
6-227	Adult	Female	>45-65	Yes		No growth	No growth		False pos & Non bacteraemia	No	Yes	Yes	4	Alive		2		9.1	Not Done	DF	Unidentified
6-228	Adult	Male	>18-45	Yes		No growth	No growth		False pos & Non bacteraemia	Yes	Yes	Yes	4	Alive		2	1	8.6	10	Typhoid fever	Salmonella typhi
6-229	Adult	Female	>18-45	Yes		No growth	No growth		False pos & Non bacteraemia	Yes	Yes	Yes	8	Alive		2		6.8	Not Done	DF	Unidentified
6-230	Adult	Female	>45-65	Yes		No growth	No growth		False pos & Non bacteraemia	Unknown	No	No	15	Death	Sepsis	2		7.6	Not Done	Pneumonia	Unidentified
6-231	Adult	Female	>18-45	Yes		No growth	No growth		False pos & Non bacteraemia	No	No	No	5	Alive		2		7.1	Not Done	Typhoid fever	Influenza A
6-232	Adult	Female	>18-45	Yes		No growth	No growth		False pos & Non bacteraemia	No	Yes	Yes	7	Alive		2		9.3	Not Done	Typhoid fever	Salmonella typhi
6-233	Adult	Female	>18-45	Yes	NS1 pos	No growth - Dengue pos	No growth			No	Yes	Yes	5	Alive		1		3.6	Not Done	DF	DENV-3
6-234	Adult	Male	>18-45	Yes		Growth - WHO GLASS	Salmonella spp.	2 sides growth	Pos Salmonella	No	No	No	9	Alive		2		5.3	Not Done	Typhoid fever	Salmonella typhi
6-235	Adult	Female	>18-45	Yes		No growth	No growth		False pos & Non bacteraemia	No	Yes	Yes	4	Alive		2		4.6	Not Done	Typhoid fever	Unidentified
6-236	Adult	Male	>45-65	Yes		No growth	No growth		False pos & Non bacteraemia	Yes	Yes	Yes	8	Alive		3		13.6	Not Done	UTI	Unidentified
6-237	Adult	Female	>18-45	Yes		No growth	No growth		False pos & Non bacteraemia	No	Yes	Yes	3	Alive		2		7.8	Not Done	UTI URTI	Influenza A
6-238	Adult	Male	>18-45	Yes		No growth	No growth		False pos & Non bacteraemia	Yes	Yes	Yes	6	Alive		2		6.4	Not Done	Typhoid fever	Unidentified
6-239	Adult	Male	>18-45	Yes		No growth	No growth		False pos & Non bacteraemia	Yes	No	Yes	4	Alive		2	2	4.8	38	Typhoid fever	Influenza A
6-240	Adult	Female	>18-45	Yes		No growth	No growth		False pos & Non bacteraemia	No	No	No	3	Alive		2		6	Not Done	Fever	Unidentified
6-241	Adult	Male	>18-45	Yes		No growth	No growth		False pos & Non bacteraemia	No	Yes	Yes	4	Alive		3	2	20.6	21	Abses hepar	Klebsiella pneumoniae
6-242	Adult	Female	>18-45	Yes		Contaminant	CONS	1 side growth	False pos & Non bacteraemia	No	Yes	Yes	3	Death	Congestive Heart Disease	3		19.2	Not Done	GEA Mastitis	Unidentified
6-243	Adult	Male	>65	Yes		No growth	No growth		False pos & Non bacteraemia	No	Yes	Yes	1	Alive		3		31.9	Not Done	GEA	Entamoeba coli
6-244	Adult	Male	>18-45	Yes		No growth	No growth		False pos & Non bacteraemia	No	Yes	Yes	8	Alive		3		12.6	Not Done	Fever	Unidentified
6-245	Adult	Male	>18-45	Yes		No growth	No growth		False pos & Non bacteraemia	No	Yes	Yes	4	Alive		2		8.6	Not Done	DF CAP	Influenza B
6-246	Adult	Male	>18-45	Yes	NS1 pos	No growth - Dengue pos	No growth			No	No	No	3	Alive		1		3.6	Not Done	DHF I	DENV-2
6-247	Adult	Male	>18-45	Yes		No growth	No growth		False pos & Non bacteraemia	Yes	Yes	Yes	5	Alive		1		3.3	Not Done	DF	DENV
6-248	Adult	Female	>18-45	Yes		No growth	No growth		False pos & Non bacteraemia	No	Yes	Yes	5	Alive		2		7.6	Not Done	Typhoid fever	Rickettsia typhi
6-249	Adult	Female	>45-65	Yes		Considered as contaminant	Rhizobium radiobacter	1 side growth	False pos & Non bacteraemia	Unknown	Yes	Yes	15	Alive		3		18.5	Not Done	Pneumonia	Influenza B
6-250	Adult	Female	>45-65	Yes		No growth	No growth		False pos & Non bacteraemia	No	No	No	4	Alive		1		3.9	Not Done	DF	Influenza B
6-251	Adult	Male	>18-45	Yes		No growth	No growth		False pos & Non bacteraemia	No	No	No	6	Alive		1		2.3	Not Done	DHF I	DENV
6-252	Adult	Male	>18-45	Yes	NS1 pos	No growth - Dengue pos	No growth			No	Yes	Yes	8	Alive		1		3.9	Not Done	Fever	DENV-3
6-253	Adult	Female	>18-45	Yes	NS1 pos	No growth - Dengue pos	No growth			Yes	Yes	Yes	4	Alive		1		2.4	Not Done	Fever	DENV-2
6-254	Adult	Female	>18-45	Yes		No growth	No growth		False pos & Non bacteraemia	Yes	Yes	Yes	13	Alive		2		4.2	Not Done	Typhoid fever	DENV
6-255	Adult	Male	>18-45	Yes	NS1 pos	No growth - Dengue pos	No growth			No	Yes	Yes	5	Alive		1		2.5	Not Done	DF	DENV-2
7-001	Pediatric	Male	≥1-5	Yes		Growth - WHO GLASS	Escherichia coli	1 side growth	Pos Non Salmonella	No	Yes	Yes	3	Alive		2	1	12.4	12.3	Tonsilopharyngitis	Unidentified
7-002	Pediatric	Male	>5-18	Yes		No growth	No growth		False pos & Non bacteraemia	Yes	Yes	Yes	3	Alive		2	2	7.2	30.9	Tonsitilitis diphtery URTI	Unidentified
7-003	Pediatric	Female	≥1-5	Yes		No growth	No growth		False pos & Non bacteraemia	No	Yes	Yes	2	Alive		2	1	16.7	23	Febrile convulsion Pharyngitis	Unidentified
7-004	Pediatric	Male	≥1-5	Yes		No growth	No growth		False pos & Non bacteraemia	No	Yes	Yes	2	Alive		2	2	10.9	31	Febrile convulsion Diarrhea	Unidentified
7-005	Pediatric	Male	>5-18	Yes		No growth	No growth		False pos & Non bacteraemia	No	No	No	4	Alive		2	2	5.3	17	DF	Unidentified
7-006	Pediatric	Male	≥1-5	Yes		No growth	No growth		False pos & Non bacteraemia	No	No	No	2	Alive		2	1	9.5	16.6	Pharyngitis Febrile convulsion	Unidentified
7-007	Pediatric	Male	≥1-5	Yes		No growth	No growth		False pos & Non bacteraemia	No	Yes	Yes	1	Alive		2	1	17.6	23.1	Febrile convulsion Pharyngitis	Unidentified
7-008	Pediatric	Male	≥1-5	Yes		No growth	No growth		False pos & Non bacteraemia	No	Yes	Yes	8	Alive		3	2	18.9	32.8	Tonsilopharyngitis	Unidentified
7-009	Pediatric	Female	>5-18	Yes		No growth	No growth		False pos & Non bacteraemia	Unknown	No	No	8	Alive		2	2	6.1	25.3	Typhoid fever	Salmonella typhi
7-010	Pediatric	Female	≥1-5	Yes		No growth	No growth		False pos & Non bacteraemia	Yes	No	Yes	5	Alive		1	1	4	23.4	DF	Unidentified
7-011	Pediatric	Female	≥1-5	Yes		No growth	No growth		False pos & Non bacteraemia	Unknown	No	No	no data	Alive		2	2	16.9	27.3	Fever	Unidentified
7-012	Pediatric	Female	≥1-5	Yes		Growth - WHO GLASS	Salmonella spp.	2 sides growth	Pos Salmonella	Yes	No	Yes	7	Alive		2	3	6.8	44.5	Typhoid fever	Salmonella sp
7-013	Pediatric	Female	>5-18	Yes		No growth	No growth		False pos & Non bacteraemia	Yes	No	Yes	4	Alive		1	3	3.8	35.9	Typhoid fever	Salmonella typhi
7-014	Pediatric	Female	>5-18	Yes		No growth	No growth		False pos & Non bacteraemia	No	No	No	4	Alive		2	2	6.3	31.9	Hepatitis A	Hepatitis A
7-015	Pediatric	Male	>5-18	Yes		No growth	No growth		False pos & Non bacteraemia	Unknown	No	No	14	Alive		2	2	5.4	32.5	Typhoid fever UTI	Salmonella typhi
7-016	Pediatric	Female	>5-18	Yes		No growth	No growth		False pos & Non bacteraemia	No	No	No	5	Alive		1	3	4	40	DF	DENV
7-017	Pediatric	Female	≥1-5	Yes		No growth	No growth		False pos & Non bacteraemia	No	No	No	2	Alive		2	1	16.3	17.9	Pharyngitis UTI	RSV
7-018	Pediatric	Male	>5-18	Yes	NS1 pos	No growth - Dengue pos	No growth			Unknown	No	No	6	Alive		1	2	2.5	34.1	DHF I	DENV-3
7-019	Pediatric	Male	>5-18	Yes		No growth	No growth		False pos & Non bacteraemia	No	No	No	4	Alive		1	3	4.1	49.9	Appendicitis	Unidentified
7-020	Pediatric	Male	>5-18	Yes		Growth - WHO GLASS	Salmonella spp.	1 side growth	Pos Salmonella	No	Yes	Yes	3	Alive		2	1	9.2	14.2	Paratyphoid fever	Salmonella paratyphi A
7-021	Pediatric	Male	≥1-5	Yes		No growth	No growth		False pos & Non bacteraemia	Unknown	Yes	Yes	13	Alive		2	3	7.2	50.4	Morbili DF	Measles virus
7-022	Pediatric	Male	>5-18	Yes		No growth	No growth		False pos & Non bacteraemia	No	Yes	Yes	4	Alive		2	2	9.1	33	Tonsilitis	Influenza A
7-023	Pediatric	Male	>5-18	Yes		No growth	No growth		False pos & Non bacteraemia	No	No	No	4	Alive		1	2	3.1	25.9	DF	Unidentified
7-024	Pediatric	Female	>5-18	Yes	NS1 pos	No growth - Dengue pos	No growth			No	No	No	3	Alive		1	3	2.3	46.7	DHF II	DENV-2
7-025	Pediatric	Female	>5-18	Yes		No growth	No growth		False pos & Non bacteraemia	No	Yes	Yes	6	Death	Primary disease (HIV)	1	1	1.6	17	HIV	Unidentified
7-026	Pediatric	Male	>5-18	Yes		No growth	No growth		False pos & Non bacteraemia	No	Yes	Yes	3	Alive		3	1	14	9.8	Tonsilopharyngitis	Influenza A
7-027	Pediatric	Male	>5-18	Yes		No growth	No growth		False pos & Non bacteraemia	Unknown	No	No	4	Alive		1	2	2.9	26	DHF I	DENV
7-028	Pediatric	Male	>5-18	Yes		Growth - WHO GLASS	Salmonella spp.	1 side growth	Pos Salmonella	Unknown	No	No	2	Alive		2	1	8.8	14.1	DHF I Typhoid fever	Salmonella typhi
7-029	Pediatric	Female	>5-18	Yes	NS1 pos	No growth - Dengue pos	No growth			No	No	No	4	Alive		1	2	4.2	31.9	DF	DENV
7-030	Pediatric	Female	≥1-5	Yes	NS1 pos	Contaminant - Dengue Pos	CONS			Yes	No	Yes	3	Alive		1	3	4.7	56.4	DF	DENV-2
7-031	Pediatric	Male	>5-18	Yes		No growth	No growth		False pos & Non bacteraemia	No	No	No	3	Alive		3	1	10.4	8.8	DF	Chikungunya
7-032	Pediatric	Male	≥1-5	Yes	NS1 pos	No growth - Dengue pos	No growth			Yes	No	Yes	4	Alive		1	3	4.9	73.3	DF	DENV-3
7-033	Pediatric	Male	>5-18	Yes		Contaminant	CONS	1 side growth	False pos & Non bacteraemia	No	No	No	6	Alive		3	1	17.1	6.2	Dyptheri Tonsilitis	Unidentified
7-034	Pediatric	Male	>5-18	Yes		Contaminant	CONS	1 side growth	False pos & Non bacteraemia	Unknown	No	No	4	Alive		1	2	2.4	41.9	DHF I	DENV
7-035	Pediatric	Female	>5-18	Yes		No growth	No growth		False pos & Non bacteraemia	Yes	No	Yes	3	Alive		2	2	5.7	25.3	DHF II	Chikungunya
7-036	Pediatric	Female	>5-18	Yes		No growth	No growth		False pos & Non bacteraemia	Unknown	No	No	6	Alive		1	3	3.9	40.5	Typhoid fever	Salmonella typhi
7-037	Pediatric	Female	≥1-5	Yes		Considered as contaminant	Alcaligenes faecalis	1 side growth	False pos & Non bacteraemia	Unknown	Yes	Yes	7	Alive		2	1	15.3	24.4	Morbili	Measles virus
7-038	Pediatric	Female	>5-18	Yes		No growth	No growth		False pos & Non bacteraemia	Unknown	No	No	4	Alive		3	2	17.9	28.5	UTI	Unidentified
7-039	Pediatric	Male	≥1-5	Yes		No growth	No growth		False pos & Non bacteraemia	Unknown	No	No	6	Alive		2	3	6.2	52	Typhoid fever	Rickettsia typhi
7-040	Pediatric	Male	≥1-5	Yes		Growth - WHO GLASS	Salmonella spp.	2 sides growth	Pos Salmonella	Yes	No	Yes	3	Alive		1	1	5.5	23.6	Paratyphoid fever	Salmonella paratyphi A
7-041	Pediatric	Female	>5-18	Yes		No growth	No growth		False pos & Non bacteraemia	Unknown	Yes	Yes	7	Alive		1	2	3.3	31.8	Typhoid fever	Salmonella typhi
7-042	Pediatric	Male	>5-18	Yes		No growth	No growth		False pos & Non bacteraemia	No	No	No	1	Alive		3	1	23	4.8	Henoch scholein purpura	Unidentified
7-043	Pediatric	Male	>5-18	Yes		No growth	No growth		False pos & Non bacteraemia	Unknown	Yes	Yes	2	Alive		3	1	15.5	10.9	Pharyngitis	Unidentified
7-044	Pediatric	Male	>5-18	Yes		Growth - WHO GLASS	Salmonella spp.	2 sides growth	Pos Salmonella	Yes	Yes	Yes	7	Alive		2	2	6.8	33	Typhoid fever	Salmonella typhi
7-045	Pediatric	Male	>5-18	Yes		No growth	No growth		False pos & Non bacteraemia	No	Yes	Yes	1	Alive		2	1	11.5	14.4	Tonsilopharyngitis	Unidentified
7-046	Pediatric	Male	>5-18	Yes		No growth	No growth		False pos & Non bacteraemia	No	No	No	6	Alive		3	1	17.3	6.6	Ulcer pedis	Leptospira
7-047	Pediatric	Male	>5-18	Yes		No growth	No growth		False pos & Non bacteraemia	No	No	No	5	Alive		2	1	10.1	19.7	DF	Unidentified
7-048	Pediatric	Male	>5-18	Yes	NS1 pos	Contaminant - Dengue Pos	CONS			No	No	No	4	Alive		1	1	3.1	19.9	DHF I	DENV-1
7-049	Pediatric	Male	>5-18	Yes	NS1 pos	No growth - Dengue pos	No growth			Unknown	No	No	6	Alive		1	3	1.7	36.9	Fever	DENV-2
7-050	Pediatric	Male	>5-18	Yes		No growth	No growth		False pos & Non bacteraemia	No	No	No	2	Alive		2	1	5.4	7.7	DF	Chikungunya
7-051	Pediatric	Male	>5-18	Yes		No growth	No growth		False pos & Non bacteraemia	No	No	No	5	Alive		1	2	2.5	42	DHF II	Unidentified
7-052	Pediatric	Male	>5-18	Yes		No growth	No growth		False pos & Non bacteraemia	No	No	No	2	Alive		1	1	3.8	11.3	DHF I	Chikungunya
7-053	Pediatric	Male	>5-18	Yes	NS1 pos	No growth - Dengue pos	No growth			No	No	No	5	Alive		1	3	0.8	43.7	DF	DENV-3
7-054	Pediatric	Male	>5-18	Yes		No growth	No growth		False pos & Non bacteraemia	No	No	No	2	Alive		3	1	15.4	6	Tonsilopharyngitis	Influenza A H3N2
7-055	Pediatric	Male	>5-18	Yes	NS1 pos	No growth - Dengue pos	No growth			Unknown	No	No	4	Alive		1	1	4.3	24.5	DF	DENV-3
7-056	Pediatric	Female	>5-18	Yes	NS1 pos	No growth - Dengue pos	No growth			No	No	No	3	Alive		2	2	5.2	20.2	DHF I	DENV
7-057	Pediatric	Female	>5-18	Yes	NS1 pos	No growth - Dengue pos	No growth			Unknown	No	No	5	Alive		1	2	2.8	26.4	DF	DENV-3
7-058	Pediatric	Male	>5-18	Yes	NS1 pos	No growth - Dengue pos	No growth			No	No	No	4	Alive		1	2	1.4	26.8	DHF II	DENV-2
7-059	Pediatric	Female	>5-18	Yes	NS1 pos	No growth - Dengue pos	No growth			Yes	No	Yes	3	Alive		1	2	2.7	30.2	DHF II	DENV-2
7-060	Pediatric	Female	≥1-5	Yes		No growth	No growth		False pos & Non bacteraemia	Yes	No	Yes	6	Alive		2	2	7.2	28.7	Tonsilopharyngitis	Influenza A
7-061	Pediatric	Female	>5-18	Yes	NS1 pos	No growth - Dengue pos	No growth			Unknown	No	No	3	Alive		1	2	2.8	27.8	DHF I	DENV-2
7-062	Pediatric	Female	>5-18	Yes		No growth	No growth		False pos & Non bacteraemia	No	No	No	2	Alive		2	1	4.9	12.6	DHF II	Unidentified
7-063	Pediatric	Male	>5-18	Yes		No growth	No growth		False pos & Non bacteraemia	Unknown	No	No	no data	Alive		1	1	3.5	21.6	No data	Rickettsia typhi
7-064	Pediatric	Male	>5-18	Yes	NS1 pos	No growth - Dengue pos	No growth			No	No	No	4	Alive		1	1	3.3	18.7	DHF I	DENV-2
7-065	Pediatric	Female	>5-18	Yes	NS1 pos	No growth - Dengue pos	No growth			Unknown	No	No	4	Alive		1	1	3.2	14.8	DHF I	DENV-2
7-066	Pediatric	Male	>5-18	Yes	NS1 pos	No growth - Dengue pos	No growth			No	No	No	5	Alive		1	2	3.3	17.5	DHF I	DENV-3
7-067	Pediatric	Female	>5-18	Yes	NS1 pos	No growth - Dengue pos	No growth			Yes	No	Yes	4	Alive		1	2	2.9	25.5	DHF I	DENV
7-068	Pediatric	Female	>5-18	Yes	NS1 pos	No growth - Dengue pos	No growth			Yes	No	Yes	4	Alive		1	2	1.9	22.6	DHF I	DENV-3
7-069	Pediatric	Male	>5-18	Yes	NS1 pos	No growth - Dengue pos	No growth			No	No	No	3	Alive		2	1	6.2	6.8	DHF I	DENV-3
7-070	Pediatric	Male	>5-18	Yes	NS1 pos	No growth - Dengue pos	No growth			Unknown	No	No	5	Alive		1	2	3.3	27.3	DHF II	DENV-2
7-071	Pediatric	Male	>5-18	Yes	NS1 pos	No growth - Dengue pos	No growth			No	No	No	4	Alive		1	2	3.2	18.4	DF	DENV-3
7-072	Pediatric	Female	>5-18	Yes	NS1 pos	No growth - Dengue pos	No growth			Yes	No	Yes	5	Alive		1	2	2.4	37	DHF I	DENV-3
7-073	Pediatric	Male	>5-18	Yes		No growth	No growth		False pos & Non bacteraemia	Yes	No	Yes	5	Alive		2	1	5.4	15.1	Typhoid fever	Rickettsia typhi
7-074	Pediatric	Female	>5-18	Yes	NS1 pos	No growth - Dengue pos	No growth			Unknown	No	No	5	Alive		2	2	5.7	25.4	DHF I	DENV-2
7-075	Pediatric	Female	>5-18	Yes	NS1 pos	No growth - Dengue pos	No growth			Unknown	No	No	5	Alive		1	3	2.3	77.8	DF	DENV-3
7-076	Pediatric	Male	>5-18	Yes		No growth	No growth		False pos & Non bacteraemia	No	No	No	8	Alive		2	2	6.1	22.2	Typhoid fever DF	Rickettsia typhi
7-077	Pediatric	Female	>5-18	Yes		No growth	No growth		False pos & Non bacteraemia	Unknown	No	No	6	Alive		2	2	9.4	16.9	Hepatitis A	Hepatitis A
7-078	Pediatric	Male	≥1-5	Yes		No growth	No growth		False pos & Non bacteraemia	No	No	No	1	Alive		3	1	18.8	9.7	Pharyngitis	Unidentified
7-079	Pediatric	Male	>5-18	Yes	NS1 pos	No growth - Dengue pos	No growth			Unknown	No	No	4	Alive		1	2	3.2	18.8	DHF I	DENV-1
7-080	Pediatric	Female	>5-18	Yes		Growth - WHO GLASS	Salmonella spp.	1 side growth	Pos Salmonella	Unknown	Yes	Yes	5	Alive		2	1	7.7	13.9	Typhoid fever	Salmonella sp
7-081	Pediatric	Male	>5-18	Yes	NS1 pos	No growth - Dengue pos	No growth			Yes	No	Yes	5	Alive		2	2	4.6	25.7	DHF I	DENV
7-082	Pediatric	Male	>5-18	Yes	NS1 pos	No growth - Dengue pos	No growth			Yes	No	Yes	4	Alive		1	2	2.8	27.6	DHF I	DENV-2
7-083	Pediatric	Female	>5-18	Yes	NS1 pos	No growth - Dengue pos	No growth			Unknown	No	No	5	Alive		1	3	3.1	46.8	DHF I	DENV-3
7-084	Pediatric	Male	>5-18	Yes	NS1 pos	No growth - Dengue pos	No growth			Unknown	No	No	3	Alive		2	1	6.5	15.7	DHF II	DENV-2
7-085	Adult	Male	>18-45	Yes		No growth	No growth		False pos & Non bacteraemia	No	No	No	3	Alive		2	1	8.9	11.9	Typhoid fever	Leptospira
7-086	Adult	Female	>18-45	Yes		No growth	No growth		False pos & Non bacteraemia	No	Yes	Yes	2	Alive		3	1	13.4	9.2	UTI URTI	Unidentified
7-087	Adult	Female	>18-45	Yes		No growth	No growth		False pos & Non bacteraemia	Yes	Yes	Yes	7	Alive		2	2	6.8	19.1	DHF I	Unidentified
7-088	Adult	Male	>18-45	Yes	NS1 pos	No growth - Dengue pos	No growth			Yes	Yes	Yes	9	Alive		2	2	7	18.9	Fever	DENV-2
7-089	Adult	Female	>65	Yes	NS1 pos	No growth - Dengue pos	No growth			No	Yes	Yes	0	Alive		3	1	11.7	7.8	CAP	DENV-1&2
7-090	Adult	Male	>18-45	Yes	NS1 pos	No growth - Dengue pos	No growth			No	Yes	Yes	9	Alive		2	2	7.4	28.9	Typhoid fever	DENV-2
7-091	Adult	Female	>65	Yes	NS1 pos	No growth - Dengue pos	No growth			No	Yes	Yes	1	Alive		2	1	5.8	11.1	Typhoid fever DF	DENV-2
7-092	Adult	Male	>18-45	Yes		No growth	No growth		False pos & Non bacteraemia	No	No	No	4	Alive		2	1	7.7	11.5	DF URTI	Unidentified
7-093	Adult	Male	>18-45	Yes		No growth	No growth		False pos & Non bacteraemia	Yes	No	Yes	no data	Alive		3	1	11.4	9.9	Typhoid fever	Salmonella typhi
7-094	Adult	Female	>18-45	Yes		No growth	No growth		False pos & Non bacteraemia	No	No	No	1	Alive		3	1	22.4	14.5	GEA	Unidentified
7-095	Adult	Male	>18-45	Yes		No growth	No growth		False pos & Non bacteraemia	No	No	No	3	Alive		3	1	15.1	8.8	Lung TB GEA	Unidentified
7-096	Adult	Female	>18-45	Yes		Growth - Non WHO GLASS	Pseudomonas species	1 side growth	Pos Non Salmonella	No	No	No	6	Alive		2	2	9.4	42.1	UTI	Unidentified
7-097	Adult	Female	>18-45	Yes		No growth	No growth		False pos & Non bacteraemia	No	No	No	5	Alive		1	1	3.6	14	DF Hepatitis	Rickettsia typhi
7-098	Adult	Male	>18-45	Not Done		Not done	Not done			Unknown	No		8	Death	Septic shock	3	1	11.9	9.2	HIV Lymphodenitis TB	Rickettsia typhi
7-099	Adult	Male	>18-45	Yes		No growth	No growth		False pos & Non bacteraemia	No	No	No	0	Death	Septic shock	2	2	7.9	30.4	HIV	Salmonella typhi
7-100	Adult	Male	>45-65	Yes		No growth	No growth		False pos & Non bacteraemia	Yes	No	Yes	5	Alive		2	1	9.9	13.3	Typhoid fever	Rickettsia typhi
7-101	Adult	Male	>45-65	Yes		No growth	No growth		False pos & Non bacteraemia	Unknown	No	No	5	Alive		3	1	15.5	6.2	Leptospirosis	Leptospira
7-102	Adult	Male	>18-45	Yes		No growth	No growth		False pos & Non bacteraemia	Yes	No	Yes	4	Alive		1	2	3.7	26.5	DHF I	Rickettsia typhi
7-103	Adult	Female	>18-45	Yes		No growth	No growth		False pos & Non bacteraemia	Unknown	No	No	6	Alive		1	2	3.6	16	Typhoid fever Drug eruption	Unidentified
7-104	Adult	Female	>65	Yes		Growth - WHO GLASS	Escherichia coli	2 sides growth	Pos Non Salmonella	Unknown	No	No	1	Alive		2	1	5.3	8.8	GEA DHF I	Escherichia coli
7-105	Adult	Female	>45-65	Yes		No growth	No growth		False pos & Non bacteraemia	No	Yes	Yes	1	Alive		3	1	11.1	11.7	GEA	Unidentified
7-106	Adult	Male	>18-45	Yes		Contaminant	CONS	2 sides growth	False pos & Non bacteraemia	No	No	No	2	Alive		3	1	13.3	15.8	GEA Fever	Chikungunya
7-107	Adult	Male	>45-65	Yes		No growth	No growth		False pos & Non bacteraemia	No	No	No	7	Death	Septic shock	3	1	11.8	13.2	Neuropathic Diabetic Bacterial encephalitis	Rickettsia typhi
7-108	Adult	Female	>18-45	Yes		No growth	No growth		False pos & Non bacteraemia	Yes	No	Yes	3	Alive		2	1	5	12.6	Typhoid fever UTI	Unidentified
7-109	Adult	Male	>45-65	Yes		No growth	No growth		False pos & Non bacteraemia	No	Yes	Yes	1	Alive		2	1	9.7	13.6	GEA	Unidentified
7-110	Adult	Male	>18-45	Yes	NS1 pos	No growth - Dengue pos	No growth			No	No	No	4	Alive		1	2	1.7	38	DHF II	DENV-2
7-111	Adult	Female	>18-45	Yes		No growth	No growth		False pos & Non bacteraemia	Unknown	No	No	3	Alive		1	2	4	29.3	Fever	Influenza B
7-112	Adult	Male	>18-45	Yes	NS1 pos	No growth - Dengue pos	No growth			No	No	No	5	Death	Septic shock	3	2	13	32.7	Acute leukemia	DENV-4
7-113	Adult	Female	>65	Yes		No growth	No growth		False pos & Non bacteraemia	Unknown	Yes	Yes	4	Alive		3	1	15.6	11.6	Sepsis	Leptospira
7-114	Adult	Male	>45-65	Yes		No growth	No growth		False pos & Non bacteraemia	No	Yes	Yes	6	Alive		3	1	17.4	10.1	Fever	Unidentified
7-115	Adult	Female	>45-65	Yes		No growth	No growth		False pos & Non bacteraemia	Unknown	Yes	Yes	2	Alive		3	1	17.5	8.9	Sepsis GEA	Rickettsia typhi
7-116	Adult	Male	>18-45	Yes		No growth	No growth		False pos & Non bacteraemia	No	No	No	3	Alive		2	2	7.7	19.1	DF	Leptospira
7-117	Adult	Female	>18-45	Yes		No growth	No growth		False pos & Non bacteraemia	Unknown	Yes	Yes	7	Alive		3	1	11.1	6.7	Typhoid fever UTI	Salmonella typhi
7-118	Adult	Female	>18-45	Yes		Growth - WHO GLASS	Salmonella spp.	1 side growth	Pos Salmonella	No	No	No	1	Alive		2	2	8.5	20	Typhoid fever	Salmonella typhi
7-119	Adult	Male	>18-45	Yes		No growth	No growth		False pos & Non bacteraemia	No	No	No	1	Death	Unknown	2	1	5.8	12.5	HIV	Unidentified
7-120	Adult	Male	>18-45	Yes		No growth	No growth		False pos & Non bacteraemia	Unknown	No	No	5	Death	Unknown	3	1	13	6.5	HIV	Unidentified
7-121	Adult	Female	>18-45	Yes		Growth - WHO GLASS	Salmonella spp.	2 sides growth	Pos Salmonella	Yes	No	Yes	7	Alive		2	3	5.8	66.4	Typhoid fever	Salmonella typhi
7-122	Adult	Female	>18-45	Yes		No growth	No growth		False pos & Non bacteraemia	Yes	No	Yes	8	Alive		2	2	5.4	24.3	Morbili	Measles virus
7-123	Adult	Male	>18-45	Yes		No growth	No growth		False pos & Non bacteraemia	Unknown	No	No	7	Death	Unknown	2	2	6	19.6	HIV	Unidentified
7-124	Adult	Female	>18-45	Yes		No growth	No growth		False pos & Non bacteraemia	Yes	No	Yes	5	Alive		1	2	3.9	23.3	DHF II	DENV
7-125	Adult	Male	>18-45	Yes		No growth	No growth		False pos & Non bacteraemia	Yes	No	Yes	2	Alive		2	2	5.6	23.3	Hepatitis B CAP	Unidentified
7-126	Adult	Male	>18-45	Yes		Contaminant	CONS	1 side growth	False pos & Non bacteraemia	No	No	No	1	Alive		2	2	5.6	21	HIV	Unidentified
7-127	Adult	Male	>18-45	Yes		No growth	No growth		False pos & Non bacteraemia	Unknown	No	No	9	Alive		2	2	7.5	24.5	Typhoid fever	Rickettsia typhi
7-128	Adult	Female	>45-65	Yes		No growth	No growth		False pos & Non bacteraemia	Unknown	No	No	2	Death	Septic shock	2	2	7	16.1	UTI	Unidentified
7-129	Adult	Male	>45-65	Yes		No growth	No growth		False pos & Non bacteraemia	Unknown	No	No	1	Alive		3	1	15.9	11.9	GEA	Unidentified
7-130	Adult	Female	>18-45	Yes		No growth	No growth		False pos & Non bacteraemia	Unknown	No	No	8	Alive		1	2	3.7	44.8	Typhoid fever	Unidentified
7-131	Adult	Male	>45-65	Yes		Contaminant	CONS	1 side growth	False pos & Non bacteraemia	Unknown	Yes	Yes	8	Alive		3	2	10.7	17	Fever GEA	Unidentified
7-132	Adult	Male	>18-45	Yes		No growth	No growth		False pos & Non bacteraemia	Yes	Yes	Yes	6	Alive		2	2	6.7	19	CAP	Rickettsia typhi
7-133	Adult	Female	>45-65	Yes		Growth - WHO GLASS	Escherichia coli	2 sides growth	Pos Non Salmonella	No	No	No	2	Alive		3	1	16.3	8.8	GEA UTI	Escherichia coli
7-134	Adult	Male	>18-45	Yes		No growth	No growth		False pos & Non bacteraemia	Yes	No	Yes	7	Alive		3	2	16.5	25.6	Typhoid fever DHF I	Unidentified
7-135	Adult	Male	>18-45	Yes		No growth	No growth		False pos & Non bacteraemia	Yes	No	Yes	6	Alive		2	2	7.1	30.6	Fever	Rickettsia typhi
7-136	Adult	Male	>18-45	Yes		No growth	No growth		False pos & Non bacteraemia	Unknown	No	No	7	Alive		2	2	6.4	24.8	Typhoid fever	Rickettsia typhi
7-137	Adult	Male	>45-65	Yes		Contaminant	Bacillus spp.	1 side growth	False pos & Non bacteraemia	No	No	No	5	Death	Septic shock	2	2	5.9	23	CAP UTI	Rickettsia typhi
7-138	Adult	Male	>18-45	Yes		Contaminant	CONS	2 sides growth	False pos & Non bacteraemia	Yes	No	Yes	9	Alive		2	1	8.8	9	BSI	Rickettsia typhi
7-139	Adult	Male	>18-45	Yes		No growth	No growth		False pos & Non bacteraemia	Unknown	No	No	2	Alive		2	2	8	19.3	DHF I	Unidentified
7-140	Adult	Male	>18-45	Yes	NS1 pos	No growth - Dengue pos	No growth			No	No	No	3	Alive		1	3	2.8	45.9	DHF I	DENV-2
7-141	Adult	Female	>18-45	Yes		No growth	No growth		False pos & Non bacteraemia	Unknown	No	No	5	Alive		2	2	7.1	22	Typhoid fever	Rickettsia typhi
7-142	Adult	Male	>18-45	Yes		No growth	No growth		False pos & Non bacteraemia	Unknown	No	No	5	Alive		2	2	7.2	21.2	Typhoid fever	Unidentified
7-143	Adult	Male	>18-45	Yes	NS1 pos	No growth - Dengue pos	No growth			Unknown	No	No	7	Alive		1	3	2.7	47.9	DHF I	DENV-2
7-144	Adult	Male	>18-45	Yes	NS1 pos	No growth - Dengue pos	No growth			No	No	No	5	Alive		1	2	2.6	35.1	DHF I	DENV-2
7-145	Adult	Male	>18-45	Yes		No growth	No growth		False pos & Non bacteraemia	No	No	No	4	Alive		2	1	8.7	3.7	DHF I	Unidentified
7-146	Adult	Male	>18-45	Yes		No growth	No growth		False pos & Non bacteraemia	Yes	No	Yes	3	Alive		2	1	5.6	10.8	DF	Leptospira
7-147	Adult	Female	>18-45	Yes		No growth	No growth		False pos & Non bacteraemia	Yes	Yes	Yes	5	Alive		2	1	8.2	13.2	GEA	Unidentified
7-148	Adult	Male	>18-45	Yes		No growth	No growth		False pos & Non bacteraemia	Yes	No	Yes	5	Alive		2	2	7.3	29.3	Hepatitis A	Hepatitis A
7-149	Adult	Male	>18-45	Yes	NS1 pos	No growth - Dengue pos	No growth			No	No	No	6	Alive		2	2	4.2	33.4	DHF II	DENV-2
7-150	Adult	Male	>18-45	Yes		No growth	No growth		False pos & Non bacteraemia	No	No	No	4	Alive		2	1	6.7	15.9	Morbili	Unidentified
7-151	Adult	Male	>18-45	Yes		Growth - WHO GLASS	Salmonella spp.	2 sides growth	Pos Salmonella	No	No	No	5	Alive		1	2	3	19.7	Typhoid fever	Salmonella sp
7-152	Adult	Male	>45-65	Yes		No growth	No growth		False pos & Non bacteraemia	No	No	No	1	Alive		3	1	20.6	9.9	GEA UTI	Unidentified
7-153	Adult	Male	>45-65	Yes		No growth	No growth		False pos & Non bacteraemia	Unknown	No	No	3	Death	Respiratory failure	2	1	9.6	3.8	DHF I	Leptospira
7-154	Adult	Female	>18-45	Yes		No growth	No growth		False pos & Non bacteraemia	Yes	No	Yes	4	Alive		1	2	3.5	27.1	DHF I	Unidentified
7-155	Adult	Female	>18-45	Yes		No growth	No growth		False pos & Non bacteraemia	No	Yes	Yes	4	Alive		3	1	22.7	2	UTI Fever	Unidentified
7-156	Adult	Male	>18-45	Yes	NS1 pos	Contaminant - Dengue Pos	CONS			No	No	No	3	Alive		1	1	3.8	13.5	DHF I	DENV-3
7-157	Adult	Male	>18-45	Yes	NS1 pos	No growth - Dengue pos	No growth			No	No	No	4	Alive		1	2	1.8	23.2	DF	DENV-3
7-158	Adult	Female	>18-45	Yes	NS1 pos	No growth - Dengue pos	No growth			No	No	No	2	Alive		2	1	4.8	4	DHF II	DENV-2
7-159	Adult	Male	>18-45	Yes		No growth	No growth		False pos & Non bacteraemia	No	No	No	3	Alive		1	1	3.4	14.8	DF GEA	Chikungunya
7-160	Adult	Female	>18-45	Yes		Contaminant	Bacillus spp.	1 side growth	False pos & Non bacteraemia	Unknown	Yes	Yes	4	Alive		2	1	8.3	13.8	Typhoid fever	Salmonella typhi
7-161	Adult	Female	>18-45	Yes		No growth	No growth		False pos & Non bacteraemia	Yes	Yes	Yes	3	Alive		2	1	5.1	14.8	Typhoid fever UTI	Acinetobacter baumanii
7-162	Adult	Male	>45-65	Yes		No growth	No growth		False pos & Non bacteraemia	Unknown	Yes	Yes	5	Alive		3	1	16	5.2	CAP	Unidentified
7-163	Adult	Male	>18-45	Yes	NS1 pos	No growth - Dengue pos	No growth			Yes	No	Yes	5	Alive		1	2	1.8	26.2	DHF I	DENV
7-164	Adult	Male	>45-65	Yes	NS1 pos	No growth - Dengue pos	No growth			No	No	No	2	Alive		2	1	5.6	15.4	DF	DENV-3
7-165	Adult	Female	>18-45	Yes		No growth	No growth		False pos & Non bacteraemia	No	Yes	Yes	4	Alive		3	1	12.4	11.7	Tonsilitis	Unidentified
7-166	Adult	Female	>45-65	Yes		No growth	No growth		False pos & Non bacteraemia	Unknown	Yes	Yes	3	Alive		3	1	25.4	4.6	UTI	Unidentified
7-167	Adult	Male	>18-45	Yes		No growth	No growth		False pos & Non bacteraemia	Unknown	Yes	Yes	10	Alive		2	1	7.7	8.2	Fever	Rickettsia typhi
7-168	Adult	Male	>18-45	Yes		Growth - WHO GLASS	Salmonella spp.	2 sides growth	Pos Salmonella	No	No	No	6	Alive		2	1	5.4	14.6	Typhoid fever	Salmonella typhi
7-169	Adult	Male	>45-65	Yes		Growth - WHO GLASS	Klebsiella pneumoniae	2 sides growth	Pos Non Salmonella	No	No	No	3	Death	Respiratory failure	2	1	8	6.6	UTI	Klebsiella pneumoniae
7-170	Adult	Male	>45-65	Yes		No growth	No growth		False pos & Non bacteraemia	No	Yes	Yes	3	Alive		3	1	10.1	5	GEA	Unidentified
7-171	Adult	Female	>18-45	Yes		No growth	No growth		False pos & Non bacteraemia	No	No	No	3	Alive		3	1	16.5	5.4	UTI	Unidentified
7-172	Adult	Female	>45-65	Yes		No growth	No growth		False pos & Non bacteraemia	No	No	No	2	Alive		3	1	11	10.6	GEA	Salmonella typhi
7-173	Adult	Male	>18-45	Yes		No growth	No growth		False pos & Non bacteraemia	Unknown	No	No	7	Alive		2	1	8.7	13.9	Typhoid fever	Unidentified
7-174	Adult	Male	>18-45	Yes		No growth	No growth		False pos & Non bacteraemia	Yes	No	Yes	10	Alive		2	1	7.8	14.2	CAP	Unidentified
7-175	Adult	Male	>5-18	Yes		No growth	No growth		False pos & Non bacteraemia	No	No	No	4	Alive		2	2	4.2	18.7	Typhoid fever	Unidentified
7-176	Adult	Male	>18-45	Yes		Considered as contaminant	Sphingomonas paucimobilis	1 side growth	False pos & Non bacteraemia	No	No	No	4	Alive		1	2	3.9	26.8	Typhoid fever Herpes	Unidentified
7-177	Adult	Female	>18-45	Yes		No growth	No growth		False pos & Non bacteraemia	Yes	No	Yes	6	Alive		1	2	2.8	16.1	Typhoid fever	Unidentified
7-178	Adult	Female	>18-45	Yes		No growth	No growth		False pos & Non bacteraemia	No	No	No	3	Alive		2	1	6.2	11.8	DF	Unidentified
7-179	Adult	Female	>45-65	Yes		No growth	No growth		False pos & Non bacteraemia	Unknown	No	No	9	Alive		1	2	3.9	18.4	Typhoid fever Hepatitis B	Unidentified
7-180	Adult	Female	>18-45	Yes		No growth	No growth		False pos & Non bacteraemia	Yes	No	Yes	5	Alive		2	2	6.1	23.6	DF	Unidentified
7-181	Adult	Male	>45-65	Yes		No growth	No growth		False pos & Non bacteraemia	No	Yes	Yes	4	Alive		3	1	20.3	4.7	UTI GEA	Unidentified
7-182	Adult	Female	>18-45	Yes		No growth	No growth		False pos & Non bacteraemia	Unknown	No	No	7	Alive		2	2	4.8	20.7	UTI	Rickettsia typhi
7-183	Adult	Male	>18-45	Yes		No growth	No growth		False pos & Non bacteraemia	Unknown	No	No	4	Alive		1	2	2.3	43.3	DF	Unidentified
7-184	Adult	Male	>18-45	Yes		No growth	No growth		False pos & Non bacteraemia	Unknown	No	No	4	Alive		2	1	8.6	4.1	DF	Leptospira
7-185	Adult	Male	>18-45	Yes		No growth	No growth		False pos & Non bacteraemia	Unknown	No	No	4	Alive		2	2	6.7	16.3	Ricketsiosis	Unidentified
7-186	Adult	Male	>18-45	Yes		No growth	No growth		False pos & Non bacteraemia	No	No	No	3	Alive		2	2	4.6	24.2	Hepatitis A	Hepatitis A
7-187	Adult	Male	>18-45	Yes		No growth	No growth		False pos & Non bacteraemia	No	No	No	3	Alive		1	2	2.9	19.9	DHF I	Unidentified
7-188	Adult	Male	>45-65	Yes		No growth	No growth		False pos & Non bacteraemia	No	No	No	5	Alive		2	2	7.1	36.5	DF	Unidentified
7-189	Adult	Male	>45-65	Yes		No growth	No growth		False pos & Non bacteraemia	Yes	Yes	Yes	5	Alive		3	2	13.5	22.7	Typhoid fever	Unidentified
7-190	Adult	Male	>18-45	Yes		No growth	No growth		False pos & Non bacteraemia	Unknown	No	No	7	Alive		2	2	6	19.6	Typhoid fever	Rickettsia typhi
7-191	Adult	Female	>45-65	Yes		No growth	No growth		False pos & Non bacteraemia	Yes	No	Yes	no data	Alive		2	2	6.7	19.4	No data	Unidentified
7-192	Adult	Female	>45-65	Yes		No growth	No growth		False pos & Non bacteraemia	Yes	No	Yes	4	Alive		1	1	3.9	8.4	DHF I	SEOUL VIRUS
7-193	Adult	Female	>65	Yes		No growth	No growth		False pos & Non bacteraemia	Unknown	Yes	Yes	3	Alive		3	1	11.3	15.1	UTI	Unidentified
7-194	Adult	Male	>18-45	Yes		No growth	No growth		False pos & Non bacteraemia	Unknown	No	No	5	Alive		2	1	5.2	14.3	DHF I	Rickettsia typhi
7-195	Adult	Female	>18-45	Yes		No growth	No growth		False pos & Non bacteraemia	Unknown	No	No	3	Alive		2	2	7.5	16.9	UTI	Rickettsia typhi
7-196	Adult	Male	>45-65	Yes		No growth	No growth		False pos & Non bacteraemia	Unknown	Yes	Yes	8	Alive		2	1	6.8	14.9	Typhoid fever	Rickettsia typhi
7-197	Adult	Male	>45-65	Yes		No growth	No growth		False pos & Non bacteraemia	Unknown	Yes	Yes	7	Alive		3	1	18.1	14.4	Drug eruption ec OAT	Unidentified
7-198	Adult	Female	>45-65	Yes		No growth	No growth		False pos & Non bacteraemia	No	No	No	8	Alive		2	2	6.4	21.8	DHF I	Rickettsia typhi
7-199	Adult	Male	>45-65	Yes		No growth	No growth		False pos & Non bacteraemia	No	Yes	Yes	6	Alive		2	1	8.7	6.9	Leptospirosis	Leptospira
7-200	Adult	Male	>45-65	Yes		No growth	No growth		False pos & Non bacteraemia	Unknown	No	No	8	Alive		2	1	8.3	15	Typhoid fever DHF I	Rickettsia typhi
7-201	Adult	Female	>18-45	Yes	NS1 pos	No growth - Dengue pos	No growth			Unknown	Yes	Yes	6	Alive		1	2	1.2	26.8	Typhoid fever	DENV-3
7-202	Adult	Female	>45-65	Yes		No growth	No growth		False pos & Non bacteraemia	Unknown	No	No	7	Alive		1	2	3.2	36.2	Typhoid fever	Unidentified
7-203	Adult	Male	>18-45	Yes		No growth	No growth		False pos & Non bacteraemia	Unknown	No	No	7	Alive		1	2	3.3	19.2	DF	Rickettsia typhi
7-204	Adult	Female	>18-45	Yes	NS1 pos	No growth - Dengue pos	No growth			Unknown	No	No	4	Alive		1	2	3.7	25.5	DF	DENV-2
7-205	Adult	Female	>18-45	Yes		No growth	No growth		False pos & Non bacteraemia	Unknown	No	No	4	Alive		1	1	3.3	11.7	DHF I URTI	Influenza A
7-206	Adult	Male	>18-45	Yes		No growth	No growth		False pos & Non bacteraemia	Unknown	No	No	4	Alive		2	1	8	5.5	DF	DENV
7-207	Adult	Male	>65	Yes		No growth	No growth		False pos & Non bacteraemia	Unknown	No	No	1	Alive		3	1	21	0	GEA CAP	Streptococcus pneumoniae
7-208	Adult	Male	>18-45	Yes		Growth - WHO GLASS	Salmonella spp.	2 sides growth	Pos Salmonella	Unknown	No	No	4	Alive		2	2	4.3	19.4	Paratyphoid fever	Salmonella paratyphi A
7-209	Adult	Female	>18-45	Yes		No growth	No growth		False pos & Non bacteraemia	Unknown	No	No	5	Alive		2	2	9.8	21	URTI Hemolytic anemia	Unidentified
7-210	Adult	Male	>18-45	Yes		No growth	No growth		False pos & Non bacteraemia	Unknown	Yes	Yes	3	Alive		3	1	14.2	3.9	CAP	Influenza A
7-211	Adult	Male	>18-45	Yes		No growth	No growth		False pos & Non bacteraemia	Unknown	No	No	5	Alive		2	1	4.6	15	URTI	Influenza A
7-212	Adult	Female	>45-65	Yes		No growth	No growth		False pos & Non bacteraemia	No	No	No	4	Death	Sepsis	2	1	8.7	10.2	CAP	Unidentified
7-213	Adult	Male	>45-65	Yes		No growth	No growth		False pos & Non bacteraemia	Unknown	Yes	Yes	1	Alive		3	1	11.9	6.5	GEA	Unidentified
7-214	Adult	Female	>65	Yes		No growth	No growth		False pos & Non bacteraemia	Unknown	No	No	7	Alive		3	1	13.9	5.8	Ulcer pedis GEA	Escherichia coli
7-215	Adult	Female	>18-45	Yes	NS1 pos	No growth - Dengue pos	No growth			Unknown	No	No	4	Alive		2	1	5.9	14.1	DHF II	DENV-2
7-216	Adult	Male	>45-65	Yes		No growth	No growth		False pos & Non bacteraemia	Unknown	No	No	4	Alive		2	1	7.6	3.2	DF	Leptospira
7-217	Adult	Female	>18-45	Yes	NS1 pos	No growth - Dengue pos	No growth			No	No	No	3	Alive		1	2	1.9	20.4	DF	DENV-3
7-218	Adult	Female	>18-45	Yes		Growth - WHO GLASS	Staphylococcus aureus	1 side growth	Pos Non Salmonella	No	No	No	4	Alive		1	2	1.7	34.1	DHF II	DENV-3
8-001	Pediatric	Male	>5-18	Yes		No growth	No growth		False pos & Non bacteraemia	No	Yes	Yes	3	Alive		3	1	23.7	7.8	Appendicitis	Escherichia coli
8-002	Pediatric	Female	≥1-5	Yes	NS1 pos	No growth - Dengue pos	No growth			No	No	No	3	Alive		1	3	3	46.2	DF	DENV
8-003	Pediatric	Female	≥1-5	Yes		Growth - Non WHO GLASS	Staphylococcus hominis ssp hominis	2 sides growth	Pos Non salmonella	No	No	No	1	Death	Unknown	2	3	6.4	43.2	Craniofaringioma	Staphylococcus hominis ssp hominis
8-004	Pediatric	Male	>5-18	Yes		Contaminant	CONS	2 sides growth	False pos & Non bacteraemia	Unknown	No	No	4	Alive		3	1	28.8	4.1	Rhynopharingitis	Acinetobacter baumanii
8-005	Pediatric	Male	>5-18	Yes	NS1 pos	No growth - Dengue pos	No growth			Yes	No	Yes	5	Alive		2	3	8.7	37.6	DF	DENV-1
8-006	Pediatric	Male	>5-18	Yes	NS1 pos	No growth - Dengue pos	No growth			Yes	No	Yes	12	Alive		1	1	3.1	11.2	DF	DENV-3
8-007	Pediatric	Male	>5-18	Yes	NS1 pos	No growth - Dengue pos	No growth			Unknown	No	No	5	Alive		1	2	2.9	31.9	DF	DENV-4
8-008	Pediatric	Male	≥1-5	Yes	NS1 pos	No growth - Dengue pos	No growth			No	No	No	1	Alive		2	3	6	33.2	Febrile convulsion Pharyngitis	DENV-1
8-009	Pediatric	Female	>5-18	Yes		No growth	No growth		False pos & Non bacteraemia	Unknown	No	No	11	Alive		2	3	4.7	36.4	Typhoid fever	Rickettsia typhi
8-010	Pediatric	Male	≥1-5	Yes		Considered as contaminant	Sphingomonas paucimobilis	1 side growth	False pos & Non bacteraemia	No	Yes	Yes	2	Alive		2	1	13.5	7.2	Pneumonia	Unidentified
8-011	Pediatric	Female	>5-18	Yes		No growth	No growth		False pos & Non bacteraemia	No	Yes	Yes	1	Alive		2	1	11.7	8.1	Febrile convulsion Tonsilopharyngitis	Unidentified
8-012	Pediatric	Male	≥1-5	Yes	NS1 pos	No growth - Dengue pos	No growth			Yes	No	Yes	4	Alive		1	3	3.8	47.6	DHF I	DENV-1
8-013	Pediatric	Female	≥1-5	Yes		No growth	No growth		False pos & Non bacteraemia	Yes	No	Yes	4	Alive		1	3	2.8	39	CMV disease	HHV-6
8-014	Pediatric	Male	≥1-5	Yes		No growth	No growth		False pos & Non bacteraemia	No	No	No	1	Alive		2	1	14.9	19.8	Febrile convulsion Cellulitis	Unidentified
8-015	Pediatric	Male	≥1-5	Yes		No growth	No growth		False pos & Non bacteraemia	No	No	No	0	Alive		1	1	4.6	11.8	Diarrhea	Unidentified
8-016	Pediatric	Female	≥1-5	Yes		Contaminant	CONS	2 sides growth	False pos & Non bacteraemia	No	Yes	Yes	1	Alive		2	1	9.2	17.5	Pneumonia	Unidentified
8-017	Pediatric	Male	>5-18	Yes	NS1 pos	No growth - Dengue pos	No growth			No	No	No	4	Alive		1	3	3.4	70.6	DF	DENV-1
8-018	Pediatric	Female	≥1-5	Yes		No growth	No growth		False pos & Non bacteraemia	Unknown	Yes	Yes	4	Alive		3	1	35	11	Pharyngitis	Unidentified
8-019	Pediatric	Female	≥1-5	Yes		No growth	No growth		False pos & Non bacteraemia	No	Yes	Yes	1	Alive		3	3	25.5	38.5	Febrile convulsion UTI	Unidentified
8-020	Pediatric	Male	≥1-5	Yes		No growth	No growth		False pos & Non bacteraemia	No	Yes	Yes	8	Death	Unknown	2	3	11.9	33.6	Hirschprung disease Cellulitis	Salmonella typhi
8-021	Pediatric	Female	≥1-5	Yes		No growth	No growth		False pos & Non bacteraemia	Yes	Yes	Yes	5	Alive		2	1	11	19.9	Pneumonia	Unidentified
8-022	Pediatric	Male	≥1-5	Yes	NS1 pos	No growth - Dengue pos	No growth			No	No	No	4	Alive		1	3	3	57.9	DHF I	DENV-1
8-023	Pediatric	Male	≥1-5	Yes		Contaminant	CONS	1 side growth	False pos & Non bacteraemia	No	No	No	no data	Alive		2	1	13	14.3	Febrile convulsion	Chikungunya
8-024	Pediatric	Male	>5-18	Yes		No growth	No growth		False pos & Non bacteraemia	No	Yes	Yes	2	Alive		3	1	16.1	4.9	Appendicitis	Unidentified
8-025	Pediatric	Female	≥1-5	Yes		Growth - Non WHO GLASS	Pseudomonas aeruginosa	1 side growth	Pos Non Salmonella	No	Yes	Yes	12	Alive		2	3	11.1	52.2	Pneumonia	Pseudomonas aeruginosa
8-026	Pediatric	Male	>5-18	Yes	NS1 pos	No growth - Dengue pos	No growth			No	No	No	3	Alive		1	3	1.4	50.4	DF	DENV-2
8-027	Pediatric	Female	≥1-5	Yes		No growth	No growth		False pos & Non bacteraemia	Unknown	Yes	Yes	13	Death	Respiratory distress	2	1	14.5	24.9	Pneumonia	Unidentified
8-028	Pediatric	Female	>5-18	Yes	NS1 pos	No growth - Dengue pos	No growth			Yes	No	Yes	5	Alive		1	2	1.7	31.1	DF	DENV
8-029	Pediatric	Female	≥1-5	Yes		No growth	No growth		False pos & Non bacteraemia	Yes	No	Yes	2	Alive		2	3	6	46.1	Bronchiolitis	RSV
8-030	Pediatric	Female	≥1-5	Yes	NS1 pos	No growth - Dengue pos	No growth			No	No	No	2	Alive		2	3	11.3	59.4	Rhynopharingitis	DENV-2
8-031	Pediatric	Male	>5-18	Yes	NS1 pos	No growth - Dengue pos	No growth			No	No	No	2	Alive		2	1	13.3	20.6	Nasopharyngitis	DENV-1
8-032	Pediatric	Male	>5-18	Yes	NS1 pos	No growth - Dengue pos	No growth			No	No	No	5	Alive		1	2	1.7	33	DF	DENV-3
8-033	Pediatric	Male	≥1-5	Yes		No growth	No growth		False pos & Non bacteraemia	Yes	Yes	Yes	6	Alive		Not Done		Not Done	Not Done	Pneumonia Morbili	Measles virus
8-034	Pediatric	Female	>5-18	Yes	NS1 pos	No growth - Dengue pos	No growth			Yes	Yes	Yes	4	Alive		1	2	3.5	31.2	DF	DENV-3
8-035	Pediatric	Female	>5-18	Yes		No growth	No growth		False pos & Non bacteraemia	No	Yes	Yes	1	Alive		3	1	36.9	11	Bronchopneumonia	Influenza A
8-036	Pediatric	Male	>5-18	Yes	NS1 pos	Contaminant - Dengue Pos	Contaminant			No	No	No	4	Alive		1	3	3.7	37	DF	DENV-3
8-037	Pediatric	Male	≥1-5	Yes		No growth	No growth		False pos & Non bacteraemia	Yes	No	Yes	7	Alive		2	3	6.4	48.4	Rhynopharingitis	Unidentified
8-038	Pediatric	Male	≥1-5	Yes		No growth	No growth		False pos & Non bacteraemia	Yes	No	Yes	5	Alive		3	3	18.3	45.3	UTI	Unidentified
8-039	Pediatric	Female	≥1-5	Yes		No growth	No growth		False pos & Non bacteraemia	No	No	No	1	Alive		2	1	17.8	4.6	UTI Febrile convulsion	Unidentified
8-040	Pediatric	Male	≥1-5	Yes		No growth	No growth		False pos & Non bacteraemia	No	Yes	Yes	2	Alive		2	1	17.9	15.5	Febrile convulsion	Unidentified
8-041	Pediatric	Male	>5-18	Yes		No growth	No growth		False pos & Non bacteraemia	No	Yes	Yes	3	Alive		3	1	16.9	7	Cystitis	Pseudomonas aeruginosa
8-042	Pediatric	Male	>5-18	Yes		No growth	No growth		False pos & Non bacteraemia	Yes	No	Yes	7	Alive		3	2	11	31.1	Typhoid fever	Unidentified
8-043	Pediatric	Female	≥1-5	Yes		No growth	No growth		False pos & Non bacteraemia	Yes	Yes	Yes	6	Alive		2	3	12.6	55.9	Rhynopharingitis	Unidentified
8-044	Pediatric	Female	≥1-5	Yes		No growth	No growth		False pos & Non bacteraemia	No	Yes	Yes	3	Alive		3	3	24.6	36.5	Sepsis Otitis media	HHV-6
8-045	Pediatric	Male	≥1-5	Yes		No growth	No growth		False pos & Non bacteraemia	No	Yes	Yes	1	Alive		2	3	17.7	43.1	Febrile convulsion	Unidentified
8-046	Pediatric	Female	≥1-5	Yes		No growth	No growth		False pos & Non bacteraemia	No	Yes	Yes	2	Alive		2	1	16.2	12.8	Dysentri	Unidentified
8-047	Pediatric	Female	≥1-5	Yes	NS1 pos	No growth - Dengue pos	No growth			No	Yes	Yes	5	Alive		1	3	2.4	64.7	DF	DENV-1
8-048	Pediatric	Female	≥1-5	Yes		No growth	No growth		False pos & Non bacteraemia	No	Yes	Yes	1	Alive		2	3	8.3	38	Diarrhea	Unidentified
8-049	Pediatric	Male	≥1-5	Yes		No growth	No growth		False pos & Non bacteraemia	Yes	Yes	Yes	5	Alive		2	3	7.8	46.7	Pneumonia	RSV-B
8-050	Pediatric	Female	>5-18	Yes		No growth	No growth		False pos & Non bacteraemia	No	No	No	4	Alive		2	2	9.8	28.4	DF	Leptospira
8-051	Pediatric	Female	>5-18	Yes	NS1 pos	Contaminant - Dengue Pos	CONS			No	Yes	Yes	2	Alive		2	1	7.4	8.7	UTI	DENV-3, Enterococcus faecalis
8-052	Pediatric	Male	>5-18	Yes	NS1 pos	No growth - Dengue pos	No growth			No	No	No	2	Alive		2	1	4.2	17.4	DF	DENV-3
8-053	Pediatric	Male	>5-18	Yes	NS1 pos	No growth - Dengue pos	No growth			Yes	No	Yes	4	Alive		1	1	2.5	21.6	DHF I	DENV-1
8-054	Pediatric	Female	≥1-5	Yes		No growth	No growth		False pos & Non bacteraemia	Yes	Yes	Yes	6	Alive		2	2	15	27.9	Pneumonia	Meta pneumovirus
8-055	Pediatric	Male	>5-18	Yes		No growth	No growth		False pos & Non bacteraemia	No	Yes	Yes	6	Alive		3	1	26.8	11.1	Rheumatic fever	Unidentified
8-056	Pediatric	Female	>5-18	Yes	NS1 pos	Contaminant - Dengue Pos	Kocuria spp.			No	No	No	5	Alive		1	3	3.1	50.2	DF	DENV-4
8-057	Pediatric	Female	>5-18	Yes	NS1 pos	No growth - Dengue pos	No growth			Yes	No	Yes	5	Alive		1	3	2.7	45.1	DF	DENV
8-058	Pediatric	Female	≥1-5	Yes	NS1 pos	No growth - Dengue pos	No growth			No	No	No	4	Alive		2	3	6.7	66.9	DF	DENV-3
8-059	Pediatric	Female	≥1-5	Yes	NS1 pos	No growth - Dengue pos	No growth			Yes	No	Yes	4	Alive		1	3	1.8	69.5	DHF I	DENV-1
8-060	Pediatric	Male	≥1-5	Yes		No growth	No growth		False pos & Non bacteraemia	No	Yes	Yes	3	Alive		2	3	15.3	57.5	CAP	RSV-A
8-061	Pediatric	Male	>5-18	Yes	NS1 pos	No growth - Dengue pos	No growth			No	No	No	4	Alive		2	1	10.6	14	DHF I	DENV-2
8-062	Pediatric	Female	>5-18	Yes	NS1 pos	No growth - Dengue pos	No growth			Yes	No	Yes	4	Alive		1	3	2.4	37.1	DHF I	DENV-1
8-063	Pediatric	Male	≥1-5	Yes		No growth	No growth		False pos & Non bacteraemia	No	No	No	5	Alive		2	1	13.7	21.8	Diarrhea	Klebsiella pneumoniae
8-064	Pediatric	Female	>5-18	Yes	NS1 pos	No growth - Dengue pos	No growth			No	No	No	2	Alive		3	1	17.3	5.5	DHF I	DENV-3
8-065	Pediatric	Male	>5-18	Yes		Contaminant	CONS	1 side growth	False pos & Non bacteraemia	No	No	No	5	Alive		2	2	6.6	32.1	DF	Rickettsia typhi
8-066	Pediatric	Male	≥1-5	Yes	NS1 pos	No growth - Dengue pos	No growth			No	No	No	2	Alive		1	1	5.7	23	DF	DENV-2
8-067	Pediatric	Female	≥1-5	Yes		No growth	No growth		False pos & Non bacteraemia	Yes	Yes	Yes	4	Alive		2	3	16.8	43.7	Tonsilopharyngitis	Adenovirus
8-068	Pediatric	Female	>5-18	Yes	NS1 pos	No growth - Dengue pos	No growth			No	No	No	3	Alive		1	2	2.1	21.3	DF	DENV-3
8-069	Pediatric	Male	>5-18	Yes	NS1 pos	No growth - Dengue pos	No growth			Yes	No	Yes	2	Alive		2	1	4.9	14.4	DF	DENV-3
8-070	Pediatric	Male	≥1-5	Yes		No growth	No growth		False pos & Non bacteraemia	Yes	Yes	Yes	5	Alive		3	1	24.2	20.9	Tonsilopharyngitis Diarrhea	Cor43
8-071	Pediatric	Male	>5-18	Yes		No growth	No growth		False pos & Non bacteraemia	No	Yes	Yes	5	Alive		3	1	14.9	18.9	Cellulitis	Unidentified
8-072	Pediatric	Male	≥1-5	Yes		No growth	No growth		False pos & Non bacteraemia	No	Yes	Yes	5	Alive		2	2	16.4	30.3	CAP	Unidentified
8-073	Pediatric	Female	>5-18	Yes		No growth	No growth		False pos & Non bacteraemia	No	No	No	7	Alive		3	2	14.9	27.1	Bronchiectasis	Bordetella pertussis
8-074	Pediatric	Male	≥1-5	Yes		No growth	No growth		False pos & Non bacteraemia	Yes	Yes	Yes	7	Alive		1	2	5.6	25.5	Pneumonia	Unidentified
8-075	Pediatric	Male	>5-18	Yes	NS1 pos	No growth - Dengue pos	No growth			Yes	No	Yes	3	Alive		1	1	3.3	24.3	DHF I	DENV-1
8-076	Pediatric	Female	>5-18	Yes	NS1 pos	No growth - Dengue pos	No growth			Yes	No	Yes	4	Alive		1	2	3.2	27.3	DF	DENV-1
8-077	Pediatric	Female	>5-18	Yes		No growth	No growth		False pos & Non bacteraemia	No	Yes	Yes	2	Alive		3	1	17	10.5	Pneumonia	Unidentified
8-078	Pediatric	Male	≥1-5	Yes		No growth	No growth		False pos & Non bacteraemia	No	No	No	7	Alive		2	2	10.7	29.4	Acute otitis media	Enterovirus
8-079	Pediatric	Female	≥1-5	Yes		No growth	No growth		False pos & Non bacteraemia	No	No	No	3	Alive		2	1	6.4	16.7	Viral infection	Unidentified
8-080	Pediatric	Female	≥1-5	Yes		Contaminant	CONS	2 sides growth	False pos & Non bacteraemia	No	No	No	2	Alive		2	1	12.5	11.5	Febrile convulsion	Unidentified
8-081	Pediatric	Male	≥1-5	Yes		No growth	No growth		False pos & Non bacteraemia	Yes	Yes	Yes	5	Alive		1	3	5.3	40.4	Morbili	Measles virus
8-082	Pediatric	Male	≥1-5	Yes		No growth	No growth		False pos & Non bacteraemia	Yes	No	Yes	6	Alive		2	3	14.7	58	Tonsilopharyngitis	Klebsiella pneumoniae
8-083	Pediatric	Male	>5-18	Yes		No growth	No growth		False pos & Non bacteraemia	No	No	No	7	Alive		2	2	4.9	29.1	Pharyngitis	Influenza B
8-084	Pediatric	Male	≥1-5	Yes		No growth	No growth		False pos & Non bacteraemia	No	No	No	2	Alive		2	1	9.1	17.3	Febrile convulsion	Unidentified
8-085	Pediatric	Male	>5-18	Yes		Contaminant	Kocuria spp.	2 sides growth	False pos & Non bacteraemia	No	No	No	2	Alive		2	2	5	18.7	Fever	Chikungunya
8-086	Pediatric	Male	>5-18	Yes	NS1 pos	No growth - Dengue pos	No growth			No	No	No	3	Alive		1	2	2.7	29.6	DHF I	DENV-2
8-087	Pediatric	Female	≥1-5	Yes		No growth	No growth		False pos & Non bacteraemia	No	Yes	Yes	3	Alive		2	2	8.1	31.3	CAP	RSV
8-088	Pediatric	Male	>5-18	Yes	NS1 pos	No growth - Dengue pos	No growth			No	No	No	5	Alive		1	2	3.6	41.7	DF	DENV-3
8-089	Pediatric	Female	≥1-5	Yes		No growth	No growth		False pos & Non bacteraemia	No	Yes	Yes	2	Alive		2	2	7.3	32.6	Pneumonia	Unidentified
8-090	Pediatric	Female	≥1-5	Yes		No growth	No growth		False pos & Non bacteraemia	Yes	No	Yes	3	Alive		2	1	7.6	24.6	Rhynopharingitis	HHV-6
8-091	Pediatric	Male	>5-18	Yes	NS1 pos	No growth - Dengue pos	No growth			No	No	No	3	Alive		1	2	3.1	28	DF	DENV-3
8-092	Pediatric	Female	≥1-5	Yes	NS1 pos	No growth - Dengue pos	No growth			No	Yes	Yes	5	Alive		2	1	11	19.4	Viral infection	DENV-3
8-093	Adult	Male	>45-65	Yes		No growth	No growth		False pos & Non bacteraemia	No	No	No	5	Alive		2	2	9.2	23.2	GEA	Unidentified
8-094	Adult	Female	>18-45	Yes		No growth	No growth		False pos & Non bacteraemia	No	Yes	Yes	13	Alive		2	2	4.5	33.8	Typhoid fever	Salmonella typhi
8-095	Adult	Male	>18-45	Yes	NS1 pos	No growth - Dengue pos	No growth			No	No	No	3	Alive		1	2	2.6	19.9	DF	DENV-1
8-096	Adult	Female	>18-45	Yes		No growth	No growth		False pos & Non bacteraemia	No	No	No	3	Alive		3	1	15.8	4.4	UTI	Unidentified
8-097	Adult	Male	>18-45	Yes		No growth	No growth		False pos & Non bacteraemia	Unknown	No	No	3	Alive		3	1	15.4	5.1	Gastritis Diarrhea	Unidentified
8-098	Adult	Male	>18-45	Yes		No growth	No growth		False pos & Non bacteraemia	Yes	No	Yes	11	Alive		2	1	8	9	Typhoid fever	Salmonella typhi
8-099	Adult	Female	>18-45	Yes		No growth	No growth		False pos & Non bacteraemia	Yes	No	Yes	5	Alive		2	2	4.2	19.1	SLE	Unidentified
8-100	Adult	Male	>45-65	Yes		No growth	No growth		False pos & Non bacteraemia	No	No	No	2	Alive		3	1	18.1	5.8	Stroke	Unidentified
8-101	Adult	Male	>18-45	Yes		No growth	No growth		False pos & Non bacteraemia	No	No	No	2	Alive		2	1	7.4	11.3	DF	Leptospira
8-102	Adult	Female	>18-45	Yes		No growth	No growth		False pos & Non bacteraemia	No	Yes	Yes	4	Alive		3	1	23	5.2	Pneumonia	Staphylococcus aureus
8-103	Adult	Male	>18-45	Yes		Growth - Non WHO GLASS	Pseudomonas aeruginosa	2 sides growth	Pos Non Salmonella	No	No	No	3	Death	Septic shock	1	2	0.7	18.4	Steven Johnson Syndrome	Pseudomonas aeruginosa
8-104	Adult	Male	>45-65	Yes		No growth	No growth		False pos & Non bacteraemia	No	No	No	5	Alive		3	1	14.3	4	Sepsis CAP	Rickettsia typhi
8-105	Adult	Female	>18-45	Yes		No growth	No growth		False pos & Non bacteraemia	No	Yes	Yes	10	Death	Unknown	2	2	4.7	17.8	Cholecystitis	Unidentified
8-106	Adult	Female	>18-45	Yes		No growth	No growth		False pos & Non bacteraemia	No	No	No	4	Alive		2	2	6	23.3	Hemolytic anemia	Unidentified
8-107	Adult	Male	>65	Yes		No growth	No growth		False pos & Non bacteraemia	No	Yes	Yes	5	Death	Unknown	1	1	4	12.7	Sepsis CAP	Rickettsia typhi
8-108	Adult	Male	>18-45	Yes		No growth	No growth		False pos & Non bacteraemia	No	No	No	7	Alive		2	1	8.4	7.8	HIV	Unidentified
8-109	Adult	Female	>18-45	Yes		No growth	No growth		False pos & Non bacteraemia	No	Yes	Yes	14	Alive		1	2	2.2	29.6	Pneumonia	Pseudomonas aeruginosa
8-110	Adult	Male	>18-45	Yes		No growth	No growth		False pos & Non bacteraemia	No	Yes	Yes	10	Alive		3	1	13.2	12.4	Abses anus	Unidentified
8-111	Adult	Male	>65	Yes		No growth	No growth		False pos & Non bacteraemia	Unknown	Yes	Yes	8	Alive		2	1	6.9	9	Bronchiectasis	Acinetobacter baumanii
8-112	Adult	Female	>65	Yes		Contaminant	CONS	1 side growth	False pos & Non bacteraemia	No	No	No	3	Alive		2	1	8	5.4	Bronchopneumonia	Unidentified
8-113	Adult	Male	>18-45	Yes		Contaminant	CONS	1 side growth	False pos & Non bacteraemia	No	No	No	8	Alive		2	1	6.8	7.5	Sepsis	Mycobacterium tuberculosis
8-114	Adult	Female	>18-45	Yes		No growth	No growth		False pos & Non bacteraemia	No	No	No	2	Alive		2	1	9.3	5.7	Cephalgia	Unidentified
8-115	Adult	Male	>18-45	Yes		Growth - WHO GLASS	Escherichia coli	1 side growth	Pos Non Salmonella	Unknown	No	No	1	Death	Septic shock	2	2	7.6	24.6	Sepsis Diarrhea	Escherichia coli
8-116	Adult	Female	>65	Yes		No growth	No growth		False pos & Non bacteraemia	No	Yes	Yes	8	Alive		3	2	21.6	17.3	CAP	Unidentified
8-117	Adult	Male	>18-45	Yes		No growth	No growth		False pos & Non bacteraemia	Yes	No	Yes	2	Alive		2	1	7	15.8	Sepsis HIV	Unidentified
8-118	Adult	Male	>45-65	Yes		No growth	No growth		False pos & Non bacteraemia	No	No	No	7	Alive		3	1	14.3	6.7	Sepsis	Unidentified
8-119	Adult	Female	>65	Yes		No growth	No growth		False pos & Non bacteraemia	No	Yes	Yes	1	Alive		3	1	14.5	5.7	GEA	Unidentified
8-120	Adult	Male	>65	Yes		No growth	No growth		False pos & Non bacteraemia	No	Yes	Yes	11	Alive		2	1	9.9	12	Sepsis Leprosy	M leprae
8-121	Adult	Male	>45-65	Yes		No growth	No growth		False pos & Non bacteraemia	No	Yes	Yes	2	Death	Respiratory failure type 2	3	1	13.6	2.7	Lung TB	Unidentified
8-122	Adult	Male	>45-65	Yes		No growth	No growth		False pos & Non bacteraemia	No	Yes	Yes	5	Alive		2	1	7.8	13.2	HIV	Mycobacterium tuberculosis
8-123	Adult	Male	>45-65	Yes		No growth	No growth		False pos & Non bacteraemia	No	Yes	Yes	7	Alive		3	1	20.4	3.7	Sepsis	Streptococcus faecalis
8-124	Adult	Male	>45-65	Yes		No growth	No growth		False pos & Non bacteraemia	Yes	Yes	Yes	4	Alive		2	1	9.7	3.6	Sepsis	Leptospira
8-125	Adult	Female	>45-65	Yes		No growth	No growth		False pos & Non bacteraemia	Yes	No	Yes	7	Alive		3	1	20.2	10.8	Sepsis	Unidentified
8-126	Adult	Female	>65	Yes		Growth - WHO GLASS	Escherichia coli	1 side growth	Pos Non Salmonella	Unknown	No	No	2	Alive		1	3	0.5	97.9	Diarrhea	Escherichia coli
8-127	Adult	Male	>45-65	Yes		No growth	No growth		False pos & Non bacteraemia	No	No	No	1	Alive		3	2	16.6	20.8	Sepsis CAP	Streptococcus pneumoniae
8-128	Adult	Female	>18-45	Yes		No growth	No growth		False pos & Non bacteraemia	No	No	No	3	Alive		2	2	5.9	24.4	Evans syndrome	Unidentified
8-129	Adult	Female	>65	Yes		Contaminant	CONS	1 side growth	False pos & Non bacteraemia	No	No	No	2	Death	Severe Sepsis dan Stroke Hemorrhagic	3	1	12.7	10.1	Sepsis CAP	Unidentified
8-130	Adult	Female	>65	Yes		No growth	No growth		False pos & Non bacteraemia	No	No	No	2	Alive		2	2	9.7	16.4	UTI	Unidentified
8-131	Adult	Male	>45-65	Yes		No growth	No growth		False pos & Non bacteraemia	No	Yes	Yes	1	Alive		3	1	15.5	8.6	COPD	Pseudomonas aeruginosa
8-132	Adult	Male	>18-45	Yes	NS1 pos	No growth - Dengue pos	No growth			Yes	No	Yes	4	Alive		1	2	2.2	26.1	DF	DENV-2
8-133	Adult	Male	>45-65	Yes		No growth	No growth		False pos & Non bacteraemia	No	Yes	Yes	1	Alive		3	1	15.2	4.8	Pneumonia	Unidentified
8-134	Adult	Female	>45-65	Yes		No growth	No growth		False pos & Non bacteraemia	No	Yes	Yes	4	Alive		3	1	14.9	14.8	Appendicitis	Unidentified
8-135	Adult	Male	>45-65	Yes		No growth	No growth		False pos & Non bacteraemia	No	Yes	Yes	1	Alive		1	2	1.7	18	UTI	Enterococcus faecalis
8-136	Adult	Male	>18-45	Yes		Growth - WHO GLASS	Salmonella spp.	2 sides growth	Pos Salmonella	No	No	No	11	Death	Sepsis	1	2	2.7	23.2	Typhoid fever	Salmonella sp
8-137	Adult	Male	>18-45	Yes		No growth	No growth		False pos & Non bacteraemia	No	Yes	Yes	3	Death	Septic shock	1	1	2.7	3.6	Sepsis	Mycobacterium tuberculosis
8-138	Adult	Female	>18-45	Yes		No growth	No growth		False pos & Non bacteraemia	No	No	No	6	Death	Respiratory failure	2	1	9.3	13.6	Lung TB	Mycobacterium tuberculosis
8-139	Adult	Male	>18-45	Yes		No growth	No growth		False pos & Non bacteraemia	No	No	No	2	Alive		3	1	24.7	2.7	GEA	Unidentified
8-140	Adult	Male	>18-45	Yes		No growth	No growth		False pos & Non bacteraemia	Yes	No	Yes	10	Alive		2	1	5	7.6	CMV disease	Pseudomonas aeruginosa
8-141	Adult	Female	>18-45	Yes	NS1 pos	Contaminant - Dengue Pos	CONS			No	No	No	4	Alive		1	2	3.3	25.5	DF	DENV-3
8-142	Adult	Male	>45-65	Yes		No growth	No growth		False pos & Non bacteraemia	No	Yes	Yes	3	Alive		3	1	33.7	2.9	Bronchopneumonia	Unidentified
8-143	Adult	Female	>45-65	Yes		No growth	No growth		False pos & Non bacteraemia	No	Yes	Yes	7	Alive		3	1	10.8	6.5	UTI	Leptospira
8-144	Adult	Female	>45-65	Yes		No growth	No growth		False pos & Non bacteraemia	No	Yes	Yes	1	Alive		3	1	19.9	15.5	Thyroiditis	Streptococcus pneumoniae
8-145	Adult	Female	>65	Yes		No growth	No growth		False pos & Non bacteraemia	No	Yes	Yes	4	Death	Respiratory failure	3	1	14.7	3.4	CAP	Unidentified
8-146	Adult	Male	>65	Yes		No growth	No growth		False pos & Non bacteraemia	No	Yes	Yes	4	Alive		3	1	19.1	2.1	CAP	Influenza A
8-147	Adult	Male	>18-45	Yes		No growth	No growth		False pos & Non bacteraemia	No	No	No	4	Alive		2	2	4.4	34	DHF I	Rickettsia typhi
8-148	Adult	Female	>18-45	Yes		No growth	No growth		False pos & Non bacteraemia	No	No	No	4	Alive		1	2	2.2	32.9	DHF I	Rickettsia typhi
8-149	Adult	Male	>65	Yes		Growth - WHO GLASS	Escherichia coli	1 side growth	Pos Non Salmonella	No	Yes	Yes	9	Alive		3	1	15	4.7	Pneumonia	Escherichia coli
8-150	Adult	Male	>65	Yes		No growth	No growth		False pos & Non bacteraemia	No	No	No	2	Alive		3	1	13.9	9.5	CAP	Klebsiella pneumoniae
8-151	Adult	Male	>18-45	Yes		No growth	No growth		False pos & Non bacteraemia	No	No	No	3	Alive		3	1	18.5	6	Unknown	Unidentified
8-152	Adult	Male	>45-65	Yes		No growth	No growth		False pos & Non bacteraemia	No	Yes	Yes	6	Alive		3	2	12.5	21.9	CAP	Unidentified
8-153	Adult	Male	>18-45	Yes	NS1 pos	No growth - Dengue pos	No growth			No	No	No	5	Alive		1	2	2	38.5	DHF I UTI	DENV-3
8-154	Adult	Male	>18-45	Yes		No growth	No growth		False pos & Non bacteraemia	No	No	No	1	Alive		3	1	53.8	4	Leprosy	M leprae
8-155	Adult	Male	>18-45	Yes	NS1 pos	No growth - Dengue pos	No growth			No	No	No	5	Alive		2	2	6	21.7	DHF I	DENV-2
8-156	Adult	Male	>45-65	Yes		No growth	No growth		False pos & Non bacteraemia	No	No	No	5	Alive		2	1	8.9	7.2	CAP	Leptospira
8-157	Adult	Male	>18-45	Yes	NS1 pos	No growth - Dengue pos	No growth			Yes	No	Yes	4	Alive		1	2	1.7	38.6	DHF II	DENV-3
8-158	Adult	Male	>18-45	Yes	NS1 pos	No growth - Dengue pos	No growth			No	No	No	5	Alive		2	2	4.6	24	DHF I	DENV-2
8-159	Adult	Male	>65	Yes		No growth	No growth		False pos & Non bacteraemia	No	Yes	Yes	6	Alive		3	1	10	12	CAP	Influenza A
8-160	Adult	Male	>65	Yes		No growth	No growth		False pos & Non bacteraemia	No	Yes	Yes	3	Alive		3	1	10.4	7.2	CAP	Influenza A H3N2
8-161	Adult	Female	>18-45	Yes		No growth	No growth		False pos & Non bacteraemia	No	Yes	Yes	4	Alive		2	1	6.5	9.9	CAP	Unidentified
8-162	Adult	Male	>65	Yes	NS1 pos	No growth - Dengue pos	No growth			No	Yes	Yes	2	Alive		3	1	14.2	7.5	Pneumonia	DENV-4
8-163	Adult	Male	>18-45	Yes	NS1 pos	No growth - Dengue pos	No growth			No	No	No	3	Alive		1	2	2.4	26.5	DF	DENV-4
8-164	Adult	Female	>45-65	Yes		No growth	No growth		False pos & Non bacteraemia	No	Yes	Yes	8	Death	Septic shock	3	1	10.5	5.8	CAP	Influenza B
8-165	Adult	Female	>18-45	Yes	NS1 pos	No growth - Dengue pos	No growth			No	No	No	4	Alive		1	2	3.9	31.2	DHF I	DENV-2
8-166	Adult	Male	>45-65	Yes	NS1 pos	No growth - Dengue pos	No growth			No	No	No	6	Death	Intracranial Hemorrhage, Acute Respiratory Distress Syndrome, and Septic Shock	2	1	8.2	11.4	Pneumonia	DENV-1
8-167	Adult	Female	>45-65	Yes		Contaminant	CONS	2 sides growth	False pos & Non bacteraemia	No	No	No	3	Alive		3	1	10.7	13.6	Fever	Unidentified
